# Supplementary material for: Effective enhancement of the immunomodulatory capacity of canine adipose-derived mesenchymal stromal cells on colitis by priming with colon tissue from mice with colitis
Source: Front Vet Sci. 2024 Aug 8;11:1437648. doi: 10.3389/fvets.2024.1437648 (PMC11338805; doi:10.3389/fvets.2024.1437648)
Supplement: Supplementary file 2 [file Table_1.XLSX]

## Sheet: Supplementary Table 1
	Supplementary Table 1. Raw count data obtained by RNA-seq among naive cADSCs, TNF-α+IFN-γ or colitis-colon primed cADSCs
	Gene symbol	Naïve			TNF-α+IFN-γ			Colitis-colon
		1	2	3	1	2	3	1	2	3
	ENPP1	1359.9	650.34	1059.73	570.807	495.541	740.377	1016.59	642.371	787.551
	PARD6G	53	24	35	77	45	63	26	32	23
	ADNP2	675	442.228	594	745	544	628	1001	491	689
	TXNL4A	407	433	394	366	397	393	385	305	382
	PQLC1	538	605	510	760	653	745	622	596	482
	CTDP1	802	834	718	911	709	788	1179	672	896
	NFATC1	1285	869	1175	979	957	931	817	821	745
	ATP9B	459	623	505	554	572	609	577	543	567
	SALL3	0	0	0	0	1	0	1	0	0
	ENSCAFT00000000021	0	4.01058	1.00074	1.00456	0	0	2.00369	0	0
	MBP	4	1.00289	0	1.02402	1.00331	3.02076	5.16274	2.01133	1
	ZNF236	255	114	214	269	231	300	287	206	292
	ZNF516	351	295	263	607	717	703	611	584	645
	TSHZ1	796	550	790	847	648	899	736	683	708
	ZADH2	415	357	378	338	241	314	309	292	261
	ZNF407	430	325	298	341	272	316	460	274	384
	CNDP1	2	4	4	23	13	16	3	2	4
	FAM69C	0	10	6	1	4	5	2	3	0
	CYB5A	1266.97	1543.99	1425.98	1095.99	1748.98	1064.95	976.993	1160	891.984
	ENSCAFT00000000045	4466	5012	5109	2956	4054	4053	3451	2949	3629
	TIMM21	428	400	401	420	289	412	396	345	469
	FBXO15	4	5	2	7	10	8	8	6	7
	NETO1	10	0	0	13	1	4	2	4	1
	CBLN2	3	0	0	0	1	0	0	1	0
	ENSCAFT00000000051	100	65.4487	67.1974	78	54	53.4206	58	49	55
	SOCS6	382	317	375	507	386	600	699	364	659
	RTTN	267	198	212	516	158	431	672	264	650
	CD226	0	1	0	2	0	0	5	0	1
	DOK6	213	76	136	81	42	71	164	36	80
	CCDC102B	5	12	11	12	5	3	15.2533	1	5
	ENSCAFT00000000061	0	0	0	0	0	0	0	0	0
	ENSCAFT00000000062	1.01171	0	0	0	0	0	0	0	0
	TMX3	762	733	970	902	890	1096	1177	953	1063
	ENSCAFT00000000065	0	0	0	0	0	0	0	0	0
	DSEL	400	456	382	225	224	272	507	281	375
	ENSCAFT00000000070	0	0	4	0	0	0	2	2	4
	ENSCAFT00000000073	3.04911	5.10304	5.07096	1.01569	3.0646	4.068	4.06887	5.08425	1.01724
	CDH7	0	0	0	0	2	0	0	0	0
	SERPINB8	155.927	211.265	209.735	204	136.332	211.676	205.234	173	150.522
	SERPINB2	0	2	2	5	2	10	14	3	6
	ITGA7	88	157.524	137.482	33.6196	36	45.7979	47	55	60
	ENSCAFT00000000098	498	512	377	269	328	268	400	310	348
	ENSCAFT00000000107	1	1	0	0	0	0	0	1	0
	RDH5	53	118	105	118	94	93	111	90	72
	CD63	15959	14935	14931	11965	10679	11881	13629	9778	11412.6
	GDF11	498	391	369	574	505	422	473	471	309
	VPS4B	758	591	689	867	727	881	1184	732	920
	KDSR	604	851	726	1024	1039	1020	830	945	684
	BCL2	235	279	288	721	422	740	457	358	411
	ENSCAFT00000000121	386.253	290.103	378.845	283.687	251.556	347.465	299.339	203.964	273.52
	PHLPP1	541.252	615.122	586.332	658.241	560.692	654.965	1172.63	592.21	830.289
	ENSCAFT00000000124	325	311	264	271	237	260	331	223	276
	ENSCAFT00000000125	1913.79	1446.67	1833.08	1383.67	791.461	1238.32	2065.83	1079.03	1614.37
	ZCCHC2	310	289	288	509	456	463	414	383	348
	MMP19	736.206	292.327	476.917	284.325	138.539	161.676	394.173	231.966	264.63
	TNFRSF11A	0	0	0	5.01233	12	1.85885	0	3.92842	1.89436
	PYM1	280	318	234	265	262	302	259	245	261
	DGKA	1021	1163.9	1140	911	1066.97	1000.91	1037.99	1307	945.948
	KIAA1468	613	609	742	1006	820	1162	1305	908	1325
	PMEL	3.49424	5.21047	3.84937	5	5.1576	7.78304	2.00786	6	8.26655
	ENSCAFT00000000136	0	0	0	0	0	0	0	1.0056	2.0177
	CDK2	228	128	130	252	67	176	169	73	156
	PIGN	251.629	228.699	370.879	357.059	298.16	527.713	346.074	352.665	529.17
	CDH20	21.3312	24.6956	18.1061	19.0934	17.7233	30.6568	28.5983	15.4413	20.7291
	RAB5B	698	444	621	678	589	702	706	507	530
	SUOX	282	244	309	334	318	402	334	350	234
	CCBE1	2	0	0	6	1	2	0	1	0
	LMAN1	2241	1695	1951	2257	1896	2403	2295	1494	2009
	CPLX4	0	4	0	3	8.82329	0	0	2.57137	4.00431
	ERBB3	7	2	4	28	14	37	17	18	5
	RAX	0	0	1	0	0	0	0	0	0
	SEC11C	489	673	514	557	693	770	545	435	496
	ENSCAFT00000000160	0	0	0	2	0	0	0	0	0
	ENSCAFT00000000163	2241.23	2325.35	2061.96	2383.23	1492.83	2083.94	2556.55	1487.63	2303.65
	ZNF532	1280	999	1287	1844	1549	1932	1749	1352	1482
	ZC3H10	101	97	95	138	107	135	135	98	112
	MALT1	287.099	337.561	387.12	281.133	281.262	350.169	242.453	279.325	239.116
	ENSCAFT00000000168	0	0	1.0024	0	0	1.00103	1.00182	0	0
	ALPK2	68	180	215	17	119	84	27	144	56
	ESYT1	14026	11044	12741	11137	8064	10667	8045	6494.12	5227
	SMARCC2	1821	1568	1800	1460	1330	1383	1218	1024	909
	MYL6B	3696	5706	4067	2284	3119	2460	2523	2833	2345
	RNF41	467	510	511	830	842	943	1070	736	804
	ENSCAFT00000000184	91	88	73	92	68	83	82	58	79
	ANKRD52	691	693	587	819	913	859	957	890	918
	CS	3075	2637	2960	3098	2496	2859	3395	2060	2611
	NEDD4L	976.49	1057.88	751.888	2389.26	2292.47	1655.46	1497.12	1620.87	795.459
	ENSCAFT00000000190	1436	1532	1431	1238	963	1444	1444	944	1221
	PAN2	377	333	406	476	340	518	479	332	454
	IL23A	15	20	24	46	77	48	22	27	11
	ENSCAFT00000000201	942	756.997	800	844	716	888	914	627	725
	APOF	2	0	3	1	6	3	0	1	0
	ATP8B1	1567.51	2659.46	1369.53	3732.01	5123.06	3278.01	3579.88	5035.8	2401.28
	TIMELESS	375	312	256	414	149	279	296	165	239
	NARS	3749.15	4236.13	3645.77	4894.24	3865.16	4970.73	7400.99	4459.46	5908.89
	FECH	327	283	386	470	490	557	321	284	271
	ONECUT2	0	0	1	1	0	2	2	1	2
	MIP	0	0	0	0	1	0	0	0	0
	SPRYD4	89	102	73	108	59	115	155	79	83
	GLS2	35	12	9	34	26	26	16	10	14
	ENSCAFT00000000216	333.667	293.802	322.217	168.969	185.861	130.416	190.235	148.019	182.012
	WDR7	657	536	708	1240	913	1204	1500	952	1296
	RBMS2	406	363	389	434	404	443	609	346	462
	BAZ2A	1282	1074.15	1223	2111.53	1776.43	2219.32	2373.04	1681.93	2314.96
	ENSCAFT00000000224	10612	10611	9918	11571	8948	11613	13394	8668	11338
	TXNL1	1502	1363	1515	1369	1171	1411	1655	1024	1355
	TCF4	277	231	225	1069	916	1263	473	489	517
	NACA	4758.42	5457.6	5166.89	4267.77	4692.97	5309.25	4779.12	3545.93	4531.33
	ENSCAFT00000000231	179	105	149	187	59	136	185	76	128
	HSD17B6	80	94	90	88	94	95	111	95	100
	CCDC68	12	3	1	8	13	6	11	15	16
	RAB27B	0	4	3	6	13	10	12	7	20
	C1H18orf54	199	132	172	318	151	277	391	216	346
	RDH16	3.01995	4.08813	10.9705	4.02805	5.16967	6.08267	7.26175	2.01963	9.13641
	STARD6	71	77	92	110	66	86	83	69	63
	POLI	156	132	131	232	153	203	342	176	240
	ENSCAFT00000000247	74	54	54	120	99	137	136	110	140
	TAC3	4	1	1	0	4	0	2.00762	0	2.0238
	MYO1A	20	7	7	4	8	5	12	6	14
	DCC	0	0	0	0	0	0	0	1	0
	HSD17B4	1354.89	1341.52	1376.34	1308.05	1061.5	1293.7	1237.33	839.919	966.959
	NEMP1	1127	517	865	1563	606	1332	1956	1001	1749
	NAB2	1542	1196	1416	1318	1033	1138	1765	935	1550
	MEX3C	1366.98	963.996	1387	2353.53	1339.99	2022.97	2064.97	1221.97	1803.84
	STAT6	1875.52	1588	1620	2123	2014.84	1849	1768.93	1241	1116.4
	SMAD4	802	514	782	1007	655	1014	1170	551	878
	TNFAIP8	80.3695	75.5315	67.5987	134.675	82.7488	111.479	35.3983	43.7389	33.0654
	ELAC1	235	202	215	263	181	256	295	227	236
	DMXL1	793	497	710.778	1136	967	1405	1378	960.541	1223
	ME2	801	528	693	937.265	551.635	743.368	763.596	435	541
	MRO	16.6903	13.601	6.08125	17.2111	11.3215	20.889	25.7638	14.7225	23.086
	ENSCAFT00000000278	232	235	282	345.85	311	444	418.92	313	431
	FAM210A	131	158	111	140	118	171	190	131	167
	ENSCAFT00000042967	71	48.4079	75	108	65	97	97	61.4588	72
	LRP1	74357.3	57338	65943	81975	95703	90823.7	93934	87439	87436
	MOXD1	116	103	126	311	255	301	837	308	575
	STX7	1473	1535	1510.55	1959.11	1718.53	2072.94	3048.34	2152	2526
	ENSCAFT00000036032	0	5.68306	0	0	0	0	0	1.47907	0
	SLC18B1	59	91	66	92	113	84	102	108	84
	RPS12	10243	11865	10627	8693	8813	10308	8629	6489	8705
	ENSCAFT00000000301	0	0	0	0	1.00608	2.00844	0	0	0
	SEMA6A	0	0	1	0	2	3	0	1	1
	ENSCAFT00000000302	0	41	40	19.2335	79	1.07928	0	35	36
	INHBC	2	0	0	0	0	0	2	2	1
	SHMT2	7558	8985	7618	6954	5314	6490.7	6740	4381	4608
	EYA4	85.8173	136.669	86.3565	56.0557	120.718	84.4325	431.559	247.001	412
	COMMD10	469	474	460	367	372	385	358	270	303
	ARL14EPL	0	0	0	0	0	2	0	0	0
	LVRN	26.3812	22.6957	27.0444	221.153	98.995	214.106	97.7388	39.0209	62.812
	NDUFA4L2	105	235	102	25	58	13	24	89	19
	STAC3	39	24	27	29	25	22	45	27	39
	AP3S1	541	645	571	871	911	914	649	628	538
	ATG12	233	319	242	395	347	406	426	345	419
	TCF21	62.1142	67.0078	29	49.0868	83	56.1303	63.0371	66.019	79.1548
	CDO1	101	265	157	112	395	169	113	389	133
	TBPL1	73.0871	65.3955	70.3566	82.9158	74.7752	115.018	96.6838	100.898	124.35
	TMED7	1319.92	1234.53	1044.72	1619.06	1380.88	1600.71	1537.02	1300.11	1386.95
	FEM1C	156	158	138	276	258	293	532	337	426
	SLC2A12	11	14	22	17	29	22	7	18	5
	CCDC112	278	221.854	360	260	245.147	344.719	416.208	261.555	326
	R3HDM2	1486	1327	1406	1691	1477	1752	2108	1509	1665
	PGGT1B	117	121	172	130	125	117	199	125	175
	SGK1	454.698	390.348	507.56	750.199	635.521	940.314	304.227	235.565	286.624
	TRIM36	45.1065	61	117.702	191.273	120.434	183.392	253	123.554	225.246
	KCNN2	4	1	2	2.00558	1	1.00053	1	4.03516	2
	ALDH8A1	5	1	4	5	1	1	1	2	4
	GLI1	243	189	155	13	15	20	26	47	20
	YTHDC2	652	585	609	794	591	861	1016	656	803
	ENSCAFT00000000358	7.40362	23.0226	15.3	28.0559	22	27.1435	34	22.9711	26.0493
	HBS1L	1276.75	1125.05	1276.9	1377.88	1112.32	1431.04	1511	997.244	1341.12
	TMED9	2960.73	3130.41	2866.8	2469.54	2123.63	2379.21	1976.7	1390.24	1639.16
	MARS	1499.18	1654.17	1289.88	1871.08	1374.89	1792.57	2071.33	1044.89	1649.95
	MYB	2	0	1	4	0	1	1	0	0
	B4GALT7	1165	1214	1035	1240	1113	1239	1424	1100	1122
	DCTN2	2647	2862	2963	2317	2021	2285	3477	2430	3002
	AHI1	264	243	225	512	551	485	526	351	476
	N4BP3	20	78	45	577	463	600	65	85	96
	RMND5B	1427	1517	1386	1382	945	1232	1063	652	794
	ENSCAFT00000000374	4.01287	0	1.00333	2.00238	3.00833	0	7.01192	0	0
	KIF5A	223.537	188.377	201.821	175.788	125.654	201.492	300.808	243.568	247.238
	PDE7B	19	15	8	20	18	11	51	7	32
	NHP2	1451	1436	1271	1031	866	1171	1154	776	1082
	HNRNPAB	2838.11	3271.53	2410.66	2212.4	1542.32	1847.05	2275.19	1224.61	1737.59
	PHYKPL	294.888	331.467	328.343	210.595	344.683	298.954	213.814	250.389	151.411
	MTFR2	627	382	511	586	95	450	1221	457	1041
	BCLAF1	1481	1220	1356	1898	1126	1753	2785	1515	2259
	MAP7	13.3027	13.0116	6	29.4766	27.0175	26.0168	28.1547	14.0725	17.0447
	CLK4	217.061	204.788	163.119	242.555	205.496	288.268	422.848	204.673	385.542
	PIP4K2C	745	632	696	704	772	819	715	737	680
	ARHGEF25	789	757	864	494	537	528	393	439	346
	MAP3K5	96	65	108	267	160	262	75.0031	47.7623	47
	SLC26A10	3	5	1	4	5	5	0	0	1
	PEX7	216	243	279	258	195	284	341	207	272
	B4GALNT1	15.3235	2.05955	18	14.3788	6.03646	12	11	2	9
	SLC35D3	1	5	2	12	7	0	6	1	0
	IL20RA	0	0	0	0	2	0	0	0	0
	OS9	3654	4156	3616	3359	3344	3750	3346	2707	3042
	IFNGR1	4776.78	5009.55	4623.35	4768.16	3601.28	4188.57	4947.96	3558.71	3638.2
	RPA3	408	327	344	374	202	282	428	221	369
	TNFAIP3	154.315	86.2919	51.5142	8683.83	5456.8	7924.32	883.283	352.633	1012.27
	ENSCAFT00000000425	0	0	0	1	0	0	0	0	0
	ARFGEF3	41	90	86	92	88	201	52	100	119
	AGAP2	34	30	21	30	36	33	40	26	29
	HEBP2	510	385	406	269	221	235	341	245	248
	NHSL1	1629.32	1648	1258.82	2169	2745.75	1721	3727	2382	2178
	CCDC28A	176	165	181	215	210	256	247	212	238
	TSPAN31	501	526	449	462	492	543	487	376	387
	REPS1	485.968	435.635	480.859	932.656	518.102	828.213	730.082	416.914	598.748
	CDK4	2377.46	1884.62	2321.73	2797.99	1865.49	2557.43	2637.02	1431.82	2048.01
	ABRACL	531	663	511	222	317	242	220	208	112
	HECA	342	276	343	406	452	430	271	313	177
	TXLNB	1.4183	0	2.56265	5.21386	2.20302	0	0	2.12019	2.16151
	CITED2	698	718	754	1470	791	1228	1451	978	1446
	CYP27B1	11	11	11	484	143	348	15	13	34
	ENSCAFT00000000445	9.03008	1.36406	6.1219	6.66625	12.6454	3.21568	6.4132	5.83095	7.65963
	METTL1	270	312	282	622	501	760	448	315	529
	ENSCAFT00000000450	0	0	0	0	0	0	0	0	0
	ENSCAFT00000000451	2007	1907	1934	2962	2564	3231	2207	1489	2024
	NMBR	2.02455	10.5038	2.17471	0	1.04626	4.27131	3.23296	3.15174	3.19773
	VTA1	503	474	464	599	368	547	675	357	543
	ADGRG6	976.816	928.63	1624.63	2295.39	742.517	2992.9	4342.36	1637.84	5311.74
	AVIL	37.1208	29.0065	38.0679	331.08	163.007	450.835	180.007	118	263.051
	HIVEP2	434	407	513	2510	1666	2466	2266	1094	2071
	AIG1	217.454	195	154	191	254	158	250	249	163
	ADAT2	85	70	63	48	50	65	77	46	60
	PEX3	415.073	361.411	363.478	504.677	407.705	527.99	660.815	409.39	480.161
	CTDSP2	1371	706	1201	2263	1951	2626	1559	1317	1363
	FUCA2	1168	926	994	1158	923	1026	1348	933	1024
	ATP23	216	107	134.869	199	57	137	217	79	134
	LRIG3	294	189	191	238	96	160	219	102	130.306
	PHACTR2	359	236	337	344	253	391	454	332	325
	ENSCAFT00000000484	443	399	448	419	329	440	767	452	645
	SLC16A7	6	1	4	77	48	90	81	27	50
	ZC2HC1B	0	0	1	1	0	0	2	1	0
	PLAGL1	308	371	337	490	382	529	720	390	737
	SERF2	59.4655	61.6954	66.4422	56.0301	40.3736	41.4439	52.1976	48.219	56.6704
	STX11	49	78	83	822	694	838	336	291	431
	USP15	482	498	509	771	595	710	1010	671	877
	UTRN	4947	4784	5206	4762	5281	5124	8084	7163	6844
	ENSCAFT00000000503	2.0007	0	0	1.00044	0	0	0	0	1.00056
	EPM2A	69	81	82	65	71	87	94	98	108
	FBXO30	270	248	258	400	323	436	641	327	450
	ENSCAFT00000000508	0	3.02628	1.48851	3.60978	1	0	6.05379	1.00927	3
	GRM6	0	0	0	0	0	1	0	0	0
	MON2	1709	1237	1684	2259	1447	2267	3132	1499	2413
	ADAMTS2	1660.98	1997.95	1868.97	2420.9	4891.97	3590.99	1868.98	3401.94	2047.99
	SHPRH	400	306	398	582	543.198	599	788	502	637
	HNRNPH1	4266.34	4121.4	4080.27	3934.85	2538.59	3921.49	4586.13	2354.2	4189.44
	PPM1H	163	351	167	380	426	419	270	323	287
	GRM1	2.02517	6.0333	2.01474	1.00659	4.03477	3.05791	4.04274	2.04332	5.04226
	AVPR1A	542	60	358	12	0	8	13	23	17
	ENSCAFT00000000526	430	392	387	319	247	262	384	267	322
	ENSCAFT00000000529	326	171	315	221	200	292	218.978	167	178
	RUFY1	622.032	550.562	653.728	322.259	344.41	309.512	241.86	167.797	220.556
	SRGAP1	220	200	166	315	222	331	400	250	365
	CBY3	0	0	0	0	1	0	0	0	0
	CANX	9565.24	8984.81	9556.49	9634.7	9086.87	9751	10137.9	7348.13	8451.62
	MAML1	1117	1051	1184	1867	1451	2094	2272	1528	2160
	C10H12orf56	15	14	18	27	21	30	20	21	11
	XPOT	6923.23	6689	7727.27	7660.99	6245.95	8334.19	11324.3	6861.41	9463.27
	STXBP5	811	585	808	1335	1109	1467	1497	1048	1171
	LTC4S	3	0	1	0	0	0	1	0	5
	MGAT4B	1903	1870	1884	3037	3307	2994.82	1804	2283	1624
	TBK1	624.831	659.611	615	729.845	608.788	687.432	832.41	563.247	614.347
	GNS	2439	1718	2320	3303	2566	3036	3875	2400	2901
	SQSTM1	6925	8114	7219	13937	17305	14371	8358	9466	8069
	TBC1D30	13	11	14	8	9	9	20	15	14
	WIF1	0	0	0	2	0	0	0	0	0
	ENSCAFT00000000570	754	995	858	1115	1977	1218	753	951	856
	SASH1	3394.72	3013.34	3322.13	3953.41	3417.25	4227.13	6960.39	4085.02	5713.46
	ENPP3	0	0	0	1	1	0	3	0	1
	ENSCAFT00000000579	1005.72	1022.18	1059.76	1127.34	1125.66	1191.27	1032.48	946.087	1030.98
	UST	1689	1358.21	1558	1791.73	1365.36	1683.77	1898.43	1661	1747
	TAB2	995	1004	1154	1593	1321	1654	1773	1126	1267
	IRAK3	50	20	50	258	147	233	90	60	101
	ZC3H12D	4	2	1	4	1	3	5	2	1
	ENSCAFT00000000590	39.6692	20.4517	20.374	115.2	78.7991	128.358	47.5792	37.7241	31.812
	ENSCAFT00000000591	905.884	661.914	722.909	491.858	625.878	580.948	698.926	478.924	678.949
	HELB	165	101	126	158	87	136	171	86	105
	PPIL4	675	462	585	887	606	862	1265	687	1058
	MED23	701	541	600	964	621	858	957	629	769
	TBC1D9B	2340.96	2043.23	2175.09	2491.36	2174.28	2641.01	2594.56	1988.74	2193.86
	ENSCAFT00000000595	0	8.62028	0.482807	4.34258	6	5.13704	9.08243	0.092781	8.00629
	GRIP1	12.569	47.505	29.0032	18.2738	18.0008	22.0019	13.124	16.7971	6.00467
	KATNA1	360.091	335.323	293.622	443.356	288.542	399.019	693.372	406.934	710.123
	ARG1	33	22	16	29	14	14	15	15	7
	LATS1	797.056	587	672.004	1152	806	1124.02	1288	749.413	1029
	ENSCAFT00000000617	73	129	86	110	112	109	104	78	109
	ENSCAFT00000000618	0	0	0	0	0	2.0326	0	0	0
	NUP43	634	417.199	479.103	769.435	325.208	657.073	839.402	344.315	687.09
	RASGEF1C	1.05465	1.08095	6.09987	1.19836	11.0955	1.01784	1.04814	4.59483	0
	PCMT1	1023.64	935.851	991.893	1156.44	806.009	1207.05	1234.47	694.647	1082.32
	RPP21	220	238	229	235	193	249	215	148	247
	MAPK9	1124	1087	1189	1629	1410	1655	1616	1228	1394
	GNL1	1011	1070	964	888	652	883	959	583	703
	CAND1	3355	3004	3026	3818	3159	3847	3350	2381	2450
	LRP11	366.324	345.019	344.233	1088.28	717.596	886.376	761.116	456.052	606.136
	ENSCAFT00000000628	309	164	182	1068	772	845	397	224	234
	ENSCAFT00000046557	2.74637	0	1	20	29	23.8285	1	6	1
	IYD	17.3159	8.01938	20.6611	34.7763	10.1262	20.1781	19.7174	14.1381	8.30252
	PLEKHG1	57.1808	82.3832	63.1979	317.261	300.222	314	137.99	241.085	125.227
	PPP1R10	1189	1073	983	1162	984	1188	2161	1250	2187
	DYRK2	1035	912	903	899	986	1044	848	723	585
	MRPS18B	815	778	784	868	587	839	1343	621	1133
	MDM1	141	75	111	158	70	139	102	61	117
	MTHFD1L	5513.22	5415.54	5392.35	5221.8	4077.05	5359.51	6662.7	3994.51	5775.79
	ATAT1	143.075	113.295	171.738	145.405	145	188.211	126.501	101.283	132.631
	ENSCAFT00000000651	3267.98	3027.98	2916	6539.99	4686.91	5844.99	4548.94	2980	3556
	C12H6orf136	726	670	630	853	628	954	1152	751	1178
	NUP107	419	400	388	531	239	482	587	277	461
	MDM2	1200	1413	1190	2385	3242	2738	2168	2283	2009
	AKAP12	6450	6295	5560	5015	3095	3926	7638	4857	5507
	CPM	7	2	8	97	74	156	18	21	16
	ENSCAFT00000048600	0	0	0	0	0	0	0	0	0
	ZBTB2	851.66	566.549	764.51	904.876	683.723	970.642	865.635	657.216	756.152
	RMND1	216	220	218	162	146	181	188	161	108
	CPSF6	1062	768	917	1027	799	1110	1177	765	1053
	ARMT1	715	754	708	659	656	833	1038	601	823
	LYZ	0	0	0	0	2.00258	2.00084	2.00069	0	2.06894
	DHX16	975	933	852	837	754	973	929	656	893
	YEATS4	283	245	279	322	245	319	335	224	269
	CCDC170	7	10	4	7	27	8	12	14	4
	ESR1	7	2	6	15	11	12	21	13	12
	FRS2	235	162	251	571	479	770	584	365	446
	CCT2	2785	3265	2682	2598	1915	2333	2822	1497	2139
	GFPT2	2818	2287	2450	6032	3411	4911	4454	1917	3556
	RAB3IP	182.098	225.488	209.088	191.176	131.174	184.3	217.786	194.354	153.088
	PPP1R18	2631.35	2893.29	2840.3	3093.13	2209.46	3590.49	3890.26	3508.24	4720.3
	MYRFL	0	11	1	0	0	0	0	4	0
	CNOT2	732.388	601.89	828.334	811.347	633	885.186	1382	840.936	1293.95
	MDC1	1630.64	1246	1533.93	2077.44	1392.54	1898.42	2721.16	1522.92	2065.29
	TUBB	14004.9	11051.2	10964.6	9367	5849	7028	6750	6889	5750
	FLOT1	5290.11	3830	4349.12	3657	2239	2840	3276	2390	2449
	SYNE1	1746	2123	2317	3342	2983	4729	9090	6572	10585
	PTPRB	490	194	678	412	278	841	182	406	355
	ENSCAFT00000000709	1523	3642	1895	6447	5745	6927	9676	8109	13145
	DDR1	130.062	281.023	207.005	131.177	259.351	241.13	130.116	330.189	184.201
	TSPAN8	0	0	2	0	0	0	0	3	1
	ENSCAFT00000000724	4	5	6	6	0	1	42	6	10
	ZFC3H1	682.167	599.632	586.434	912.925	735.168	924.714	876.106	737.781	619.251
	VARS2	1772.5	1953.37	1828.72	2006.45	1554.72	2096.48	1810	1589.53	1627.82
	THAP2	39	24	33	57	61	77	37	36	41
	TMEM19	586	477	619	583	393	505	901	522	689
	RAB21	437	458	424	467	374	486	727	424	564
	TBC1D15	726	681	762	829	639	787	1047	670	912
	LAPTM4B	1	3	2	9	9	4	9	9	4
	TPH2	0	0	0	1	0	0	2	0	1
	ERICH5	8.53377	20.4101	13.4505	19.4236	0.112704	25.6078	22.8209	2.84238	25.6964
	CNOT6	510.339	443.828	485.883	734.781	572.409	725.698	885.718	437.998	721.966
	ENSCAFT00000000739	129.772	106.286	113.98	123.221	80.6682	145.88	128.388	86.298	123.421
	POP1	295	371	337	258	161	233	268	173	250
	ENSCAFT00000047683	0	0	0	0	0	1	0	3	0
	TRHDE	3.02007	9.05834	3.00813	4.03378	8.06353	5.06317	1	3.03535	5.01313
	CDSN	1	1	1	0	0	0	0	1	1
	PSORS1C2	7	6	6	7	2	2	2	13	13
	CCHCR1	796.466	640.25	622.849	671.869	348.339	444.013	641.833	355.082	471.001
	KCNC2	0	0	2.98127	2.90242	4.38379	1	0	2	0
	NIPAL2	190.324	210.189	352.359	93.3228	123.242	169.97	135.361	114.089	192.308
	CAPS2	2	0	8	2	3	4	4	10	1
	FLT4	38	65	34	40	49	29	28	33	7
	TCF19	256	152	157	222	46	173	187	100	148
	STK3	392	335	388	439	319	425	635	295	522
	DLA88	1628.7	1428.4	1066.39	7428.29	2726.11	3058.89	2648.49	1101.41	1296.21
	KCNS2	3	1	0	1	0	0	0	3	0
	ENSCAFT00000000815	0	0	1.00005	0	0	0	0	0	1.00007
	ENSCAFT00000000777	0	0	0	0	0	0	0	1.00598	0
	ENSCAFT00000000791	21.7763	4.20073	2.15559	80.4918	8.53178	22.8659	17.5653	5.23347	2.12711
	OSR2	79	58	65	32	32	44	49	35	43
	ENSCAFT00000000785	39.8702	33.4255	51.3523	40.8148	30.3704	27.5141	42.8825	38.5658	52.9445
	ENSCAFT00000000781	0	0	0	5	5	4	3	1	2
	ENSCAFT00000000784	0	0	0	0	0	3	0	2	0
	DLA-64	167.224	1443.4	1039.67	1181.45	3263.01	4782.51	283.967	1311.18	1556.64
	IFGGC1	0	0	0	0	1	1	0	1	1
	VPS13B	1379	859	1361	1622	1417	1823	1922	1427	1672
	DDX39B	2107.07	2101.96	2025.02	1900.67	1253.04	1959.02	3054.22	1784.9	2777.91
	PRR16	49.4045	75.376	48.377	145.866	198.684	104.311	79.3394	118.442	65.1978
	SRFBP1	269	237	191	305	286	264	693	342	572
	ATP6V1G2	7	2	5	2	6	6	4	0	2
	ENSCAFT00000046002	2	1	1	2	1	2	1	2	2
	SNCAIP	70	176	168	214	188	307	391	342	337
	ENSCAFT00000000826	12.2617	5.02281	10.1091	8.00409	6.53086	12.7511	4.81893	8.69579	2.39983
	GLIPR1	534	599	568	339	365	381	487	438	452
	ENSCAFT00000000822	178	147	204	142	143	140.517	141.506	108.577	126
	RGS22	95.1539	37.0072	58.0224	66.0718	57.0203	60.338	76.1717	25.0132	46.3338
	SNX2	1224.61	1189.51	1196.17	1097.54	1025.76	1049.63	1313.79	945.542	1084.83
	ENSCAFT00000000827	4.02562	2.01837	0	0	0	0	1.00234	2.00641	1.00477
	PRRC2A	6815.02	5964.86	6002.24	8850.77	5965.45	8078.13	10518.5	6439.44	9011.84
	SNX24	11	27	19	24	27	13	29	24	17
	MYCT1	0	80	2	0	14	1	0	15	2
	ENSCAFT00000000835	2	0	0	0	4	2.00073	0	3.00074	1
	VIP	0	0	0	0	1	0	0	0	0
	CEP120	606	583	544	875	725	820	1242	725	914
	FBXO43	3	3	2	6	0	0	2	3	3
	FBXO5	352	168	228	460	70	313	935	405	805
	ENSCAFT00000000849	72	90	72	21	41	59	61	62	51
	MTRF1L	83	113	92	89	78	67	148	90	143
	RGS17	18	8	39	23	17	29	20	9	27
	ENSCAFT00000000852	368	373	371	296	199	305	265	188	222
	RNF19A	1219.09	1545.08	1419.42	3504.54	2997.58	4289.65	3159.56	2782.5	2708.75
	CSNK1G3	805	832	835	1327	878	1355	1668	1000	1272
	ACR	3	1	1	0	0	0	1	0	1
	MIOX	3	2.03969	2	12	2	4	5	1	0
	ENSCAFT00000046865	218	188	305	171	186	338	349	219	387
	SNX31	9	35	78	40	45	161	99	67	209
	ENSCAFT00000000871	312	305	314	349	283	326	302	267	247
	ENSCAFT00000000877	0	0	0	1.50477	1.49541	0	1.91349	0	0
	ARSA	4998	5244	4624	5279	4792	5234	5068	4441	4435
	PABPC1	19802.8	19303	21823.3	22813.5	22397.9	26541.3	20424.4	15965.7	17267.4
	MAPK8IP2	116.103	209	129.961	90.0583	145.839	114.242	95.1104	130.964	73.1908
	ZNF608	411	120	319	725	217	568	617	154	435
	SCAF8	739	651	850	1213	741	1093	1897	903	1540
	ENSCAFT00000000886	0	0	3	0	0	0	0	0	0
	LMF2	2205.74	1860.9	1825.1	1248.06	933.282	1194.26	1524.36	1055.17	1091.7
	BAG6	4600.03	4046.39	4077.72	5155.16	4328.03	5137.08	4824.44	3104.53	3991.48
	ENSCAFT00000000889	71.2281	17.0977	101.902	151.667	1.85347	125.152	166.436	11.3475	165.342
	TIAM2	372	351	440	746	469	766	899	669	864
	ENSCAFT00000000891	0	0	0	0	0	1.012	0	0	0
	ENSCAFT00000000894	318	314	300	350	359	344	327	293	232
	YWHAZ	3034.53	2682	3182	2676	2313	2550	4181	2902	3471
	TFB1M	98	79	78	93	51	103	136	59	95
	GRAMD2B	640.411	486.091	737.507	746.745	549.483	944.739	736.493	495.179	798.515
	CLDN20	0	0	0	0	0	0	0	0	0
	ZNF706	766	721	711	833	764	754	834	721	814
	CPT1B	287	217	235	240	225	297	198	185	173
	GRHL2	1.00368	0	1.00035	0	1.00074	2.39092	1.00132	0	1.12978
	ALDH7A1	611	545	737	552	514	632	519	386	450
	NOX3	8	11.2899	18.1884	20	13.2066	14.1411	37	23.5408	17.1673
	PHAX	560.643	548.075	523.624	347.454	370.506	348.3	383.068	263.185	330.08
	LMNB1	2638	1624	2007	1573	356	1049	2243	862	1828
	MARCH3	382	525	434	414	397	492	599	461	477
	ENSCAFT00000000915	1	0	0	2	0	0	1	0	0
	APOM	14	17	16	12	7	25	46	11	39
	ENSCAFT00000000926	173	159	172	169	148	133	130	134	127
	GPANK1	164.972	240.612	173.278	178.841	164.966	234.924	299.559	198.473	242.518
	RRM2B	379	473	413	498	490	683	580	483	477
	NCAPH2	1473	1530	1479	1421	1089	1359	1427	968	1167
	CSNK2B	1460	1615.68	1518	1493	1347	1524.72	1641	1061	1530
	LY6G5C	0	1	0	0	1	4	1	1	1
	ABHD16A	815	753	856	778	643	883	849	638	863
	ARID1B	1899.99	1228	1628	2577.09	1863	2565.15	3561	2134.22	2834.08
	ADM2	0	1	0	6	1	1	1	2	0
	ENSCAFT00000000936	0	0	1	0	2	0	0	0	0
	MEGF10	2	3	2	1	2	2	5	5	6
	SBF1	1466	1826	1589	2092	1965	2320	2056	1603	1830
	LY6G6C	1	4	10	1	0	0	0	2	0
	MPIG6B	63	15	38	17	8	18	24	24	26
	TMEM242	240	181	246	421	260	360	489	231	357
	DDAH2	760	728.323	892	520	371	562.28	618	401	590
	ZDHHC14	1	3	3	221	78	186	38	26	25
	UBR5	1768	1688	1855	4138	2666	4065	6074	3471	5632
	PPP6R2	1196.47	1106.46	1189.08	1529.7	1194.73	1541.14	1590.98	1123.73	1394.47
	CLIC1	6615	6497	6971	3413	2198	3322.96	5361	3134	4754.25
	PRRC1	1628.86	1369.47	1425	1574.59	1510.35	1693	1347.22	1161.86	1022.57
	ENSCAFT00000000966	54.1475	58.1008	47.4137	76.0529	37.4923	74.9508	92.3861	69.3652	67.9318
	SNX9	1546	1009	1413	1674	1168	1726	1929	1172	1423
	SAPCD1	4	7	9	5	2	0	7	5	2
	DENND6B	640	651	674	509	400	555	468	334	435
	VWA7	47	35	43	33.0265	15	27	52	14	46.0467
	ENSCAFT00000000977	6.09549	1.19544	2.46467	3.68842	0	2.46309	9.8529	4.96184	0
	VARS	5661	4671	4086	6348.97	3712	5205	7352	3359	5302.95
	SLC12A2	516.412	636.784	501.126	1167.94	904.86	1249.67	845.965	682.85	725.886
	KLF10	1105	1352	985	4238	2862	4214	4203	2750	4389
	HSPA1L	42	36	25	23	25	28	49	41	23
	ENSCAFT00000000984	9.59164	5.72912	13.4869	0	5.85815	1.98202	3.86124	9.72083	1.97315
	ENSCAFT00000000986	2383.41	2509.27	2612.51	496	1211.14	736.018	559.139	1011.28	628.027
	NEU1	1602.27	1680.83	1383.01	1873.24	1705.51	1904.36	2418.39	1702.98	2392.83
	AZIN1	1919	2118	1722	2937	2505	2900	4438	3134	3399
	SYNJ2	497	291	487	592	481	667	755	573	548
	ENSCAFT00000000995	0	0	0	0	0	0	1.09344	0	0
	SERAC1	301.665	234.101	286.56	387.324	279.562	431.053	471.478	310.133	381.002
	ATP6V1C1	913	985	946	1335	1037	1139	1736	1159	1486
	TULP4	331	255.069	355.175	600.406	424.081	702.375	713	446.769	740.586
	ENSCAFT00000001006	0	1.00023	0	0	1.00052	1	0	7e-06	1.00055
	FZD6	87	75	145	116	86	233	119	65	192
	TMEM181	951	735	734	1134	896	1006	1546	974	1063
	CTHRC1	636	274	267	270	175	178	442	245	264
	DYNLT1	693	579	557	471	492	563	600	533	565
	SLC44A4	0	1	0	0	1	0	0	1	0
	SYTL3	0	0	0	0	1	0	0	0	0
	EZR	5982	5758	5428	3000	2156	2550	3292	2483	2497
	ENSCAFT00000001023	0	0	1.001	0	0	0	0	0	0
	DCAF13	795	651	728	716	633.995	720	1187	737	1065
	RSPH3	49.0465	48.8233	53	58	50.1629	49.7858	51.0331	43.8937	36.0071
	TAGAP	44	63	38	78	59	36	65	62	42
	FNDC1	3117.38	702.083	980	2728	2644	2506	4040	4027	2485
	EHMT2	1527	1198	1342	1612	1295	1494	1169	972	869
	RIMS2	0	24.0038	5.0861	7.04414	8.22042	2.04965	11.5037	15.1719	5.1865
	SOD2	401.145	487.361	442.097	5041.12	5716.91	5059.32	683.554	682.158	543.207
	PLXNB2	6108	4634	5699	5636	5127	5783	5226	4159	3960
	ZBTB12	262	137	190	196	167	192	119	110	95
	DPYS	2	1	3	2	2	0	0	8	2
	LRP12	471.271	697.517	586.492	1315	1111	1342.48	2134.79	1201	1683.45
	ZFPM2	984	512	939	1290	940	1411	760	537	638
	SKIV2L	631.771	702.814	651.803	733.347	741.538	761.039	634.25	486.849	572.043
	OXR1	561	440	681	635	604	871	713	534	625
	FBN2	50	44.0758	121	31.0255	53.0119	121.457	8.01958	39.0393	48.3856
	ABRA	2.03782	4.11038	1.01806	7.1117	3.61007	1.05078	7.24216	4.52878	0
	ENSCAFT00000001065	2048	1851	1811	1676	1273	1574	1792	1189	1426
	MAPK12	0	1	0	0	0	0	0	0	0
	ENSCAFT00000001072	2713.18	1812.27	2220.99	4662.89	6414	7196.84	2534	1326.38	1698
	ENSCAFT00000001067	2.10555	4.00441	0	3.00076	4.97302	7	0	2.0011	1
	HDAC10	657.728	506.97	628.05	515.672	396.012	430.535	544.664	404.958	527.536
	TUBGCP6	494.402	435.469	430.58	651.908	518.535	661.443	485.91	416.961	531.737
	NELFE	433	452	392	321	246	296	396	314	333
	IGF2R	5326	5069	5589	8156	8045	8819	8978	6864	7603
	SELENOO	794.598	782.531	671.42	703.092	519.465	635.557	637.09	534.039	621.263
	ANGPT1	277	238	201	242	128	197	322	148	253
	DXO	260.349	299.385	277.259	302.684	285.595	372.123	387.002	308.209	409.067
	RSPO2	0	1	0	22	8	17	6	0	0
	ENSCAFT00000001086	3	9	5	0	3	7	4	3	5
	TRABD	1064	1263	931	1084	1015	1059	1016	854	909
	PANX2	438	295	209	464	203	319	264	176	149
	MOV10L1	0	0	13	7	1	12	1	0	4
	ENSCAFT00000001104	827	936	851	812	585	788	896	611	852
	EIF3E	2596	2717	2958	2883	3225	3640	2451	1959	2289
	MLC1	0	2	1	1	0	11	0	0	4
	TTLL8	0	0	0	0	1	0	0	0	0
	CRELD2	746	855	642	784	466	625	646	322	574
	SLC27A6	1	1	2	4	6	8	2	2	2
	ALG12	1601	1903	1756	1949	1664	2301	1764	1386	1853
	CYP21A2	5	6	9	8	9	8	1	6	7
	ENSCAFT00000001112	472	496	584	728	490	864	575	337	540
	ZBED4	860	742	787	1353	925	1327	1665	1279	1677
	TMEM74	10	58	11	16	30	40	29	66	38
	TRHR	2	2	0	0	0	0	2	2	0
	BRD1	852	828	747	1309	962	1090	1463	1065	1366
	NUDCD1	431	410	339	422	305	433	519	331	456
	ACAT2	2885.06	1499.92	2027.56	2457.11	1393.7	1890.12	1591.49	554	802.43
	ISOC1	964	741	906	872	669	867	1256	587	987
	ADAMTS19	245.05	166.744	181.008	219.927	235.812	270.372	319.652	224.581	260.945
	KIAA1024L	0	0	0	0	2	0	0	0	0
	FAM19A5	42	111	36	195	326	188	118	200	92
	TCP1	3631.94	3876.08	3385.44	3279.89	2573.3	3260.88	3668.51	2269	3102.57
	ENSCAFT00000001136	0	0	0	0	0	0	0	0	0
	LYRM7	38	55	31	46	24	34	40	22	27
	CDC42SE2	60	51	65	146	130	160	107	74	94
	EBAG9	247.013	257.079	230.008	200.009	171.006	217.014	229.006	191.003	167.002
	PNLDC1	4.00335	9.25991	2	5	5.02633	5.00278	9	4	14.0125
	SYBU	6	3	2	3	2	2	3	3	1
	KCNV1	79.0526	48.0441	89.0537	119.096	119.157	94.0598	50.0643	62.0474	45.0173
	TBC1D22A	880	1011	913	957	1033	1021	787	682	640
	ENSCAFT00000001155	0	0	0	0	0	0	0	1.06769	0
	SLC22A1	2	8.00031	0	4	6	11	9.02052	4	8.01554
	TNXB	489.936	251.258	1500.73	136.135	155.062	917.889	139.006	144.507	928.044
	CERK	2960.02	2457.61	3090.23	2614.71	2361.44	2793.51	2619.07	2410.94	2253.07
	FNIP1	715	393	567	819	637	841	1328	632	992
	GRAMD4	249	152	257	767	504	864	185	244	241
	MAP3K4	346.557	237.471	314.58	399.142	273.437	392.546	391.029	238.237	338.658
	ATF6B	1274	1172	1273	1375	1055	1582	1503	907	1268
	PRRT1	1	0	0	0	0	1	0	0	1
	AGPAT4	375	352	334	445	375	413	426	323	253
	PPT2	118	113	138	117	124	175	96	93	77
	CELSR1	1	9	3	23	32	29	1	9	5
	EGFL8	14	5	29	11	8	17	5	16	2
	PRKN	1	5	9	11	6	9	5	12	9
	ENSCAFT00000001200	0	0	0	2	0	3	1	1	1
	AGPAT1	398	330	343	649	464	591	630	435	472
	QKI	1123	871	1134	1384	1156	1484	1777	1348	1760
	RNF5	513	483	529	383	374	454	377	259	369
	ENSCAFT00000001210	0	0	0	0	0	0	0	2.05736	0
	AGER	5	10	9	9	10	26	13	12	13
	TRMU	126	189	97	201	119	170	207	121	140
	C1H6orf118	0	3	1	1.00144	0	2	6.00787	9.04025	1.00148
	GTSE1	675	393	528	629	52	493	1359	506	1439
	PBX2	301	212	291	261	201	243	299	186	238
	TTC38	349.557	213.419	239.599	227.584	240.175	143.402	249.542	169.011	94.4242
	PKDREJ	4	3	2	10	9	16	8	7	9
	CDPF1	71	83	75	72	87	99	76	86	81
	PPARA	1	9	1	1	10	2	2	10	0
	GPSM3	4	3	3	2	5	4	7	0	2
	NOTCH4	2	1	6	2	5	4	2	1	3
	ENSCAFT00000001229	0	2	1	0	0	0	1	2	0
	PDE10A	246	126	221	339	169	294	300	142	218
	BTNL2	21	20	24.3312	33	25	45	38.1849	17	21
	ENSCAFT00000001241	1.85255	1.68513	11.5737	0	0	0	0	0	0
	ACSL6	10	30	6	80	213	86	11	43	12.0111
	DLA-DRA	0	4	1	53	35	25	5	5	0
	FBLN1	6260	3240	6259	6670	4010	6716	11292	4553	9557
	ENSCAFT00000001258	0	0	0	0	0	0	0	0	0
	HLA-DRB1	5.03826	10.6712	6.25277	303.398	177.382	143.433	18.5914	18	21.5648
	ENSCAFT00000001266	0	1.09362	0	0	0	0	2.30334	0	0
	RIBC2	1	0	0	0	0	0	0	0	0
	TRPS1	178	72	114	345	260	333	349	151	284
	SFT2D1	294	302	309	356	223	355	406	273	387
	DLA-DQA1	0	0	0	168	122	154	4	3	4
	HLA-DQB2	1	0	1	18	8	14	1	1	1
	EIF3H	2040.55	2259.33	2350.1	2116.96	2455.26	2394.98	2150.05	1704.84	1756.99
	DLA-DOB	2	2	2	4	3	6	3	5	1
	CSF2	0	0	0	4	1	2	0	0	1
	UTP23	102	113	95	147	144	154	210	110	174
	RAD21	3092	2066	2806	3674	1691	3076	5708	2520	4858
	ENSCAFT00000001291	834	1116.58	940.304	1549.47	1460.34	1675.49	1144.3	1063.41	1122.85
	P4HA2	11185.8	9214.94	9244.62	9623.76	8841.89	10203.2	6966.65	6976.23	5873.05
	SLC30A8	10	19	12	8	7	11	6	17	8
	MED30	321.989	219.358	346.937	312.712	237.095	313.828	333.822	229.961	265.556
	SMC1B	8.38709	2.00017	6	8.01165	7	7.05192	5	8	4.05468
	RPS6KA2	1190	1296	1064	1165	1654	1056	1133	1519	877
	PSMB8	25	18	21	353	211	341	11	34	20
	PDLIM4	668	695	508	2404.5	1873	2200	689.793	884	703
	EXT1	1187	1108	1137	2770	1760	2687	2541	1360	2067
	TAP1	570	659	643	4331	2852	4331	1023	854	1152
	SAMD12	9.09683	18.529	0	10.1333	15.6606	11	64.0826	62.083	4.0478
	TNFRSF11B	7	1	1	117	64	101	9	8	1
	ENSCAFT00000001307	3.19458	0	0	1.0288	0	0	0	0	0
	FAM118A	104	122	101	177	152	125	76	56	50
	MAL2	0	2	0	0	0	0	0	0	1
	SLC22A4	15.3837	11.1812	27.1507	133.101	94.0543	95.9723	24.336	31.3277	30.9056
	ENSCAFT00000045697	1380.79	1184.01	816.05	1188.22	1147.93	868.743	1091.97	890.615	627.688
	FGFR1OP	222	172	221	169	129	191	188	100	191
	DLA-DMA	71	51	57	194	125	130	132	31	112
	KIAA0930	679.174	749.79	810.311	694.964	712.903	748.728	548.428	582.24	438.765
	IRF1	656	495	566	6002	3041	5516	2722	1613	2896.78
	IL5	4	8	7	13	6	9	19	11	35
	NUP50	1037	697	804	868	579	734	859	533	668
	ENSCAFT00000001336	0	0	0	0	0	0	0	0	0
	AFDN	550	395	619	179	289	214	112	200	107
	PHF21B	4	8	0	8	15	5	8	10	6
	ENSCAFT00000001346	0	0	0	0	0	0	0	0	0
	ENPP2	18.0052	4.0087	8.00678	17.7726	6.00141	2.00231	31.0934	9.01957	11.0148
	DACT2	0	0	1	4	3	3	5	5	3
	RAD50	1826	1337	1628	1841	1306	1699	1953	1276	1540
	SMOC2	712.878	739.441	514.854	1214.93	1455.1	1070.31	1424.92	1377.79	979.556
	PRR5	66	81	109	146	99	177	53	43	60
	RTL6	575	524	516	665	621	741	711	775	681
	BRD2	5631.33	5313.01	5567.04	6307.38	4859.04	6241.02	7527.05	4594.08	5978.85
	SHISAL1	44	53	32	433	750	525	121	273	139
	THBS2	111304	176762	121460	98533	160607	155397	173829	192957	203488
	TAF2	1006	909	932	1540	963	1426	1794	1141	1499
	PARVG	1	0	0	2	0	0	1	0	1
	ENSCAFT00000001362	0	0	1.00031	0	0	0	0	0	0
	IL13	0	0	0	0	0	0	1	0	0
	IL4	1	0	0	0	0	0	0	0	0
	DSCC1	187	156	127	245	51	150	329	99	251
	ENSCAFT00000001371	0	0	0	2	0	1.00264	1.00588	0	0
	WDR27	32	15	42	35	26	27	28	17	26
	DEPTOR	384	118	167	721	407	507	1008	274	348
	ENSCAFT00000001378	1872	1282	1824	2262	1805	2467	1901	1334	1659
	SAMM50	2865	2299	2619	2815	1548	2265	2149	1621	2027
	CALHM5	594	519	379	515	458	386	403	401	242
	CALHM4	3	3	2	2	0	2	2	0	1
	PNPLA3	14	17	18	57	47	36	8	16	8
	ENSCAFT00000001390	0	0	0	1	0	0	0	0	0
	PNPLA5	8.525	0	14.2319	4.10607	3.23676	4.24701	10.3113	7.39253	6.38257
	DLA-DOA	4.70054	8	5.74699	8.50802	3.77931	2.24562	4.33777	8.02889	6.18296
	RSPH4A	0	2	0	0	2	4	3	0	0
	KIF3A	319	267	322	322	169	305	380	222	326
	SULT4A1	8.524	47.529	3.06268	14.4474	35.6126	31.0668	16.3516	47.6552	14.3365
	ZUP1	245	253	240	368	208	371	768	320	557
	EFCAB6	10	22	29	17	11	17	25	7	26
	COL11A2	8	23	9	13	53	17	9	25	25
	KPNA5	138	120	117	217	214	281	310	215	280
	SEPT8	2185.4	2152.82	2047.27	2045.7	2366.6	2417.26	2371.44	2158.05	1666.7
	SCUBE1	1	6	0	1	5	0	2	7	0
	FAM162B	0	0	2	0	0	1	2	0	1
	TTLL12	2468	1821	2527	2702	1810	2329	2638	1774	2187
	SOWAHA	4.47743	6.5702	4.92827	13.3443	1.48422	7.43254	5.69821	10.4099	4.0514
	RXRB	556	558	545	639	526	705	639	493	525
	TSPO	2592	3952	2845	1338	2154	1904	1261	2067	1527
	SHROOM1	375	340	294	407	399	464.288	410	328	316
	RFX6	3.19282	0	1.00917	3.06911	1.07332	0	3.17811	1.07528	0
	GDF9	19	17	20	46	15	42	31	17	26
	SLC39A7	3163	3093	2647	2659	2790	3054	2608	2038	2209
	MCAT	998	1145	1017	951	803	932	960	643	726
	UQCRQ	1067	992	1035	735	756	711	947	696	856
	VGLL2	107	40	88	27	27	24	98	66	57
	BIK	0	0	0	1.00026	3	4.00568	1.00175	1	2
	LEAP2	4	0	2	0	0	0	3	0	0
	ROS1	0	0	0	0	0	0	2	1	2
	DCBLD1	121.542	61.8593	223.581	215.513	103.642	293.759	210.789	68.4664	243.738
	TTLL1	347	332	299	257	131	239	243	153	132
	HSD17B8	372	573	403	385	440	512	513	395	443
	GOPC	302.953	283.506	252.69	397.255	404.461	411.35	400.173	313.175	449.063
	ENSCAFT00000001437	0	1	0	0	0	1	0	3	0
	AFF4	1300	1058	1313	2076	1520	2113	2756.54	1514.45	2198.08
	NUS1	1330.85	1111	1200	1564.34	1170.82	1473	1366.83	964	1145
	SLC35F1	6	11.1248	9.19924	13	7	26	3	8.08698	7
	RING1	940	1106	947	850	930	848	795	689	667
	COL14A1	3850	656	2391	4125	863	2559	6385	740	2787
	CEP85L	96	37	100	80	44	95	150	63	83
	PACSIN2	1169	1250	1147	1832	1177	1581	2439	1389	2180
	MCM9	274.157	241.832	311.563	369.651	299.333	415.907	340.835	251.619	282.119
	ASF1A	187	143	185	232	168	215	284	175	221
	MRPL13	293	331	279	333	250	321	336	208	279
	VPS52	720	634	715	944	760	1052	1099	664	971
	FAM184A	10	9	16	36	19	34	15	18	20
	ARFGAP3	2532	2130	2692	2546	2209	2949	2270	1685.05	2118
	MAN1A1	2814.51	1736.51	1898.96	3029.21	1964.74	2857.97	3630.9	1768.74	2388.01
	A4GALT	2	6	12	73	183	136	3	19	10
	HSPA4	3845	4714	3837	5039	3919	4627	5477	4030	4373
	RPS18	6656	8224	7568	4974	5598.99	6114	5290	4216	5431
	MTBP	230.467	147.902	164.323	336.467	187.858	237.312	434.363	193.496	347.09
	B3GALT4	154	125	117	180	129	163	154	136	156
	CYB5R3	6710	5088	5799	5429	5586	5208	5199	5104	3752
	WDR46	630	791	611	709	475	621	665	418	607
	TBC1D32	186	124	165	290	185	315	257	114	151
	PFDN6	403	449	413	226	243	220	164	152	160
	SNTB1	35	14	52	63	46	123	104	67	131
	GJA1	4471	2418	3212	2900	2301	3311	6791	2849	5039
	POLDIP3	618	560	621	670	547	631	873	578	797
	RGL2	953.938	749.987	834	1086	616.966	935	1096	582	912.931
	RRP7A	233	300	241	204	147	168.973	271	149.845	218
	ZHX2	94	67	86	143	139	192	130	143	137
	FSTL4	0	0	2	2	1	5	0	13	5
	HSF2	118	114	104	152	148	219	156	168	179
	SERHL2	121.109	193.174	150	110.009	98.0324	124.02	179.028	127.012	140.034
	ENSCAFT00000001499	0	0	1	0	0	0	0	0	0
	TAPBP	3796	3029	4268	5573	4975	6228	4037	3164	3647
	DERL1	1927	1973	1834	1872	1838	2034	2533	2325	2642
	NFAM1	1	1.14024	0	3.58593	0	1	1.08107	0	0
	ENSCAFT00000001508	0	0	0	0	0	1.00038	0	0	0
	ZBTB22	174	172	168	214	195	246	304	230	307
	TCF20	1039	880	1086	1551	1027	1415	1392	909	1187
	DAXX	440	598	456	625	391	567	661	423	509
	NDUFA6	364	426	366	245	281	299	274	239	338
	SMDT1	513	591	491	358	398	463	497	381	477
	VDAC1	2995.99	2825.98	2920.96	2591.95	1740.99	2370.97	3157.99	1882.98	2337.94
	TBC1D31	221	203	194	295.348	128	210.047	393.246	220.029	281.035
	KIFC1	1461.46	848.031	993.104	1223.13	131.313	736.151	2275.62	805.995	1845.2
	NAGA	1735.58	1303.23	1317.89	1675.46	1218.44	1233.94	2112.97	1253.64	1244
	SERINC1	2070	2451	2302	2635	3008	3036	3238	2767	2743
	TCF7	1	1	0	8	3	5	1	1	4
	WBP2NL	1	0	0	1	0	0	2	0	0
	ATAD2	1656	1342	1391	2835	858	2342	3307	1308	3042
	SKP1	1808.02	2057.19	1925.24	1648.85	1575.37	1771.75	1795.15	1174.63	1357.98
	SEPT3	0	0	0	4	1	1	5	8	2
	FABP7	0	0	0	2	0	0	0	0	0
	PHF1	424	419	385	427	392	477	392	314	398
	ENSCAFT00000043446	33.2765	77.4352	51.4504	62.2894	60.378	69.2327	121.514	69.8345	131.606
	ZHX1	225	162	199	447	491	531	496	347	410
	SMPDL3A	0	2	0	2178	836	1906	36	56	53
	CENPM	300	236	175	346	48	129	289	104	212
	WDYHV1	155	160	151	211	99	194	338	141	253
	TNFRSF13C	180	194	194	209	148	213	195	167	161
	CLVS2	0	0	0	1	1	0	0	0	0
	FBXO32	175	668	369	1164	2199	1499.16	2420	2993.3	1871
	CUTA	735	734	704	608	510	651	682	517	589
	PPP2CA	1663	2121	1822	1836	1595	2036	2867	1797	2603
	ENSCAFT00000001553	0	0	0	1.00046	0	0	0	0	1
	KLHL38	0	0	0	0	1	0	1	0	0
	SREBF2	10074.9	6688	8251.45	15506.1	10540	14075.7	13222.7	6816.77	9694.88
	SYNGAP1	160	97	133	153	110	138	179	146	89
	ANXA13	9	11	10	10	17	12	27	9	8
	TRDN	10.0254	4.01304	10.0129	4.01135	10.1016	6.01737	8.02405	1.0015	3.0094
	ENSCAFT00000001565	175	122	198	188	172	184	154	158	137
	CCDC134	276	249	200	277	151	242	421	183	410
	ENSCAFT00000001566	306	343	332	402	361	389	637	479	554
	CDKN2AIPNL	104	89	93	102	113	120	159	125	180
	JADE2	388.134	286.116	353.09	667.084	388.083	705.071	367.961	320.203	308.03
	BAK1	478	608	447	612	760	703	389	489	365
	MEI1	27	39	25	40	45	47	42	53	33
	FAM91A1	462	430	495	969	739	967	1152	673	838
	RNF217	83	43	78	80	59	79	113	47	49
	TPD52L1	3	5	0	15	15	8	14	17	3
	HDDC2	362	430	325	360	284	293	291	235	234
	ENSCAFT00000001589	0	1	1	0	1	0	0	0	0
	SEC24A	1107	818	994	1303	1135	1514	1583	914	1202
	ENSCAFT00000001592	2	1	0	5	1	2	0	1	1
	FER1L6	19.0216	13.022	12.0963	14.3779	18.1669	22.0665	17.1045	27.368	15.2561
	SNU13	737	717.949	597	685	632	679.879	756.935	544	707
	TRMT12	106	98	86	125	112	122	152	147	151
	XRCC6	763.264	670.188	626.658	755.515	568.872	686.245	700.652	439.181	560.338
	TATDN1	230.802	243	180	203.719	162	159.649	247.526	151.542	135.684
	NDUFB9	736	843	760	530	537	546	527	397	482
	DESI1	208	228	172	350	254	350	378	288	304
	NCOA7	266	110	268	414	301	358	278	193	152
	DDX46	1172	1009	1084	1278	727	1228	1242	548	959
	PMM1	783	620	726.279	354	385.284	372	420	449	348.817
	MTSS1	23	31	20	123	220	171	45	45	23
	CSDC2	96	74	97.7211	7	37.7162	9	9	82	20.1832
	HINT3	186	124	117	144	133	105	167	113	74
	POLR3H	655	607	602	615	475	579	622	447	591
	SQLE	7247	3751	4978	7909	4584	7563	3684	1495	1642
	TRMT11	168	156	130	204	163	186	220	119	188
	TXNDC15	1662.33	1300	1456	1472	1083	1348.25	1512	876.674	1052.76
	ENSCAFT00000001625	0	0	0	0	0	1	0	1	0
	CATSPER3	3	5	0	5	4	5	4	4	1
	PITX1	27.5929	67.4762	36.6033	30.4695	89.1608	80.6424	29.7319	50.1031	35.8505
	ENSCAFT00000001632	2.21421	1.0798	1.09364	1.07734	2.14046	0	0	0	2.20101
	RSPO3	12	9	17	408	333	516	104	35	75
	RNF146	615	663	574	949	817	1004.08	1438	938	1374
	ECHDC1	448	440	482	459.051	405.102	633	338	291	355
	WASHC5	2803	2516	2977	2830	2847	2987	3018	2624	2576
	ENSCAFT00000001637	9	5	4.01668	10.0142	9	11	10	11	8
	ACO2	2710	2788	2374	3038	2335	2761	3045	2099	2454
	H2AFY	1692.26	1574.67	1500.02	1816.07	1502.72	1837.26	1948.67	1411.32	1696.97
	TRIB1	215	211	265	235	257	284	446	249	410
	ENSCAFT00000001646	0	0	0	0	1.00092	0	0	0	0
	FAM84B	2	9	15	31	22	47	46	19	27
	CXCL14	0	1	0	4	2	0	7	0	6
	SLC25A48	0	0	0	0	2	0	0	2	0
	MYC	1368	1252.72	1352	2695	1258	2502.89	6926	2739	5648
	PHF5A	1123.27	1030.45	932.268	816.684	807.453	918.081	1001.55	700.215	1029.12
	TGFBI	334	536	283	126	393	112	683	470	349
	TOB2	510	371	528	589	382	553	738	437	610
	FAM49B	624.278	547.349	682.151	384.055	362.46	430.98	502.077	319.889	424.639
	SMAD5	452	240	390	509	360	551	662	353	441
	TEF	260.039	262.983	270.647	340.62	324.279	413.979	517.455	388.399	424.049
	ASAP1	1189	739	1400	3777	2046	3791	989	856	992
	ADCY8	0	2	0	1.00192	12.02	1.00599	1.00137	11.0221	0
	ENSCAFT00000001673	217.387	158.705	174.286	148.234	163.388	151.48	148.695	111.192	175.999
	EFR3A	1221	810	1062	2453	1687	2302	1764	1196	1328
	PTPRK	725	938	910	1816	1407	1780	1123	1015	1263
	TRPC7	0	0	0	0	0	0	0	3	1
	RANGAP1	1097	807	832	925	357	608	1790	792	1522
	LAMA2	5031.2	4133.34	5048.19	4274.22	3788.96	4732.18	5793.96	5797.93	5564.94
	LRRC6	31	20	23	29	25	32	20	18	33
	CHADL	1	8	7	4	2	3	4	2	2
	TMEM71	59.2154	17.0492	76.3344	108.514	65.353	109.839	97.3855	38.1069	65.3061
	ARHGAP18	178	92	166	313	179	243	299	174	186
	L3MBTL3	344	303	332	320	296	319	262	250	260
	TMEM200A	187	208	268	276	239	333	146	133	136
	L3MBTL2	780	742	753	875	495	802	907	543	766
	ENSCAFT00000001715	0	0	1	0	0	0	0	0	0
	PHF20L1	875.424	826.108	894	1565.49	1144	1607	1958.66	1232.06	1731
	EP300	2575	1945	2473	3616	3124	4023	4214	2942	4033
	KLHL3	196	170.97	173	177.958	157.376	180.938	175	122.016	151.938
	TG	0	0	0	0	0	0	1	0	1
	ENSCAFT00000001729	1	0	0	0	0	0	0	0	0
	ITPR3	436	278	335	225	199	229	165	174	107
	SLA	0	0	0	0	0	0	0	0	0
	HNRNPA0	2686	2495	2397	1704	1443	1570	2113	1395	1586
	WISP1	419	2118	536	376	2248	766	711	2449	1192
	XPNPEP3	343.083	306.855	302.935	482.851	266.426	427.557	469.834	278.137	413.679
	EPB41L2	3965	3202	3415	3280	2840	2746	3547	2850	2718
	DNAJB7	0	1	0	0	3	1	6	1	1
	ENSCAFT00000001763	0	0	0	1.00032	0	0	0	0	0
	ST13	4216	4180	3876.84	3958.97	3622.85	3663	4132	3021.98	2998
	MYOT	10.0771	34.7938	22.0249	25.6884	37.7127	44.5651	28.1073	40.2806	28.1323
	NDRG1	3498	3781	3807	2336	2523	2950	3621	3510	3800.76
	SLC25A17	220	227	226	295	268	281	316	242	289
	MCHR1	5	8	1	1	3	3	3	0	0
	TRIM11	390	377	284	252	246	306	212	184	209
	PKD2L2	0	2	2	0	0	0	4	6	0
	AKAP7	258	239	250	296	220	357	442	333	441
	ST3GAL1	611	324	418	452	476	441	432	282	219
	ENSCAFT00000001770	311.911	351.966	387.18	486.329	756.02	712.923	390.813	440.71	444.404
	FAM13B	506	371	490	652	572	586	689	549	423
	MKL1	1451	1884	1353	1493	1638	1487	2267	1991	1964
	ZFAT	162	182	178	211	158	248	269	134	277
	OBSCN	204.765	215	194	16.9986	36	14.6882	29	33	32
	WNT8A	0	0	0	0	0	0	0	0	0
	KHDRBS3	219	703	255	153	367	131	162	357	143
	IBA57	182	150	137	211	136	247	255	141	204
	ENSCAFT00000001811	0	0	0	0	0	0	0	0	0
	ENSCAFT00000001810	0	0	0	0	0	0	0	0	0
	SGSM3	478	547	453	574	489	591	587	430	549
	FAM135B	0	0	2.05449	1.02954	0	0	1.03603	2.01654	1.02721
	GUK1	1106	1198	999.975	1106	745	860	1153	760	910
	MRPL55	514	653	503	416	397	411	509	321	451
	C14H1orf35	208	321	171	277	222	238	260	191	208
	COL22A1	7	4	3	19	11	31	2	4	7
	KCNK9	0	0	0	2	1	1	0	2	0
	TRAPPC9	709	588	602	787	533	685	877	571	632
	PRSS38	1	0	0	0	0	0	0	0	0
	ENSCAFT00000036501	0.039289	0	2.33688	0	9.76655	6.63385	9.85217	9.08751	3.30777
	BRD8	604	513	519	508	492	616	855	537	668
	JMJD4	377	371	385	439	431	462	313	257	281
	IP6K3	0	0	0	0	3	0	2	2	0
	LEMD2	1080.71	1270.64	960.592	1313.67	1305.59	1395.96	1712.48	1576.4	1728.06
	AGO2	402	309	362	737	470	707	647	355	532
	ENSCAFT00000001852	0	0	0	6.17545	1.01912	1.00818	0	0	0
	AAED1	337	340	375	385	364	436	379	274	337
	CDC14B	107	75	145	114	104	108	112	109	93
	GRM4	1	2	3	1	4	11	0	2	2
	KIF20A	1462.03	604.548	971.849	1145.07	90.6362	677.32	2048.36	718.79	1589.34
	HABP4	190	208	197	327	253	310	216	196	183
	ENSCAFT00000001866	0	0	0	0	0	0	0	1.00544	0
	ENSCAFT00000001869	2205	1773	2004	2024	1420	2133	2126	1359	1779
	CDC23	810.292	481.637	598.274	758.485	247.688	566.754	1120.74	468.786	969.846
	ENSCAFT00000001874	0	2	1	1	4	1	5	1	0
	HMGA1	10455	5636	9779	16065	5682	13215	4522	2796	4700
	NUDT3	876	827	903	661	611	826	846	585	744
	ZNF367	222	128	176	275	79	181	188	105	212
	RPS10	7864.65	8938.43	7830.32	6791.78	6941.82	8183	6580.94	5152.84	6872.48
	GFRA3	10.3789	13.7008	15.4739	7.24687	8.25654	14.2901	6.44789	8.22858	6.43795
	SLC35D2	165	94	98	162	65	108	140	90	78
	PTK2	2037	2432	2126	2945	2698	3224	3108	2477	2719
	HSD17B3	0	0	1.00263	2	7	1	0	2	1
	ERCC6L2	969	726	772	1265	835	1037	1311	713	866
	CDC25C	99	39	66	111	9	50	158	36	112
	PACSIN1	341	204	357	668	288	605	262	162	239
	FAM53C	771	641	697	1137	915	1229	1425	812	1170
	DENND3	378	419	315	776	909	914	311	458	327
	C12H6orf106	1262	1519	1207	1644	1562	1801	2001	1589	1524
	GNG5	889	918	868	1179	1555	1399	933	986	947
	ENSCAFT00000001913	196.69	280.24	273.615	206.518	203.613	237.161	353.487	226.97	362.765
	SLC45A4	226	270	234	216	276	251	159	249	142
	KDM3B	1171	847	1159	1323	1020	1347	1408	1096	1252
	UHRF1BP1	288	220	295	578	373	654	495	331	423
	GPR20	0	3	3	2	2	0	0	2	0
	PTP4A3	10	23	16	24	12	23	29	26	13
	TAF11	367	489	455	439	389	501	517	361	466
	REEP2	7	16	4	13	20	23	8	13	12
	PTCH1	270	199	237	272	401	350	292	351	294
	MROH5	0	0	0	1	0	0	0	0	1
	EGR1	995	857.628	918.705	1050.67	753.642	983	3259	918.626	3174
	ENSCAFT00000045467	955.431	788.9	926.314	931.809	693.2	894.568	1082.56	672.32	945.856
	TSNARE1	24	30	35	57	72	66	26	46	21
	ADGRB1	0	5	0	1	5	0	2	7	0
	ENSCAFT00000001964	0	0	0	0	0	0	0	0	0
	ANKS1A	294.044	205	276	391	267.082	399.89	429.023	302	366.973
	ETF1	0	0	2.29872	6.05172	0	0	0	0	0
	ENSCAFT00000001992	2	0	0	0	0	0	1	1	0
	FANCC	158.629	133.577	150.25	236.356	123.101	197.888	258.835	164.641	241.724
	TCP11	67.1794	40.9847	76.556	70.1634	46.0035	83.2654	65.5625	34.8988	63.8374
	FAM83F	0	0	0	1.12094	0	2.51302	0	1.22463	1
	LY6E	7	27	15	10	10	3	6	19	1
	AKR1B1	1541.87	1670.95	1101.91	1643.35	1294.34	1342.06	2295.71	1652.32	1657.23
	HSPA9	4218	4896	5066	4094	3035	3741	8739	4228	7323
	GRAP2	8	8	5	34.0153	38.061	48.0164	15.4066	26	24
	RHPN1	135	144	159	103	126	101	75	114	71
	SCUBE3	9.01028	5.00398	2.00058	18.0285	14.0169	14.013	27.0295	13.01	17.0137
	ZC3H3	394	268	368	443	330	451	318	282	326
	SLC35B4	353	281	351	510	433	549	735	489	610
	GSDMD	655	636	653	1765	1111	1527	849	647	656
	ENSCAFT00000002015	4.00138	0	2	14	2	5	3.00126	1	12.0126
	ENTHD1	9.34044	11.2038	3.15446	12.0159	13.8259	10.1083	8.25316	7.365	5.22295
	ZNF76	430	422	383	519	375	406	562	409	437
	FBP1	4	373	27	5	899	386	0	453	182
	LRGUK	44	34	34	43	59	35	55	52	67
	DEF6	179.736	299	277.672	76.7601	76.6942	86.7898	121.36	148.905	124
	EXOC4	1150	961.952	1148	1205.9	1013	1191	1387	1033	1255
	PPARD	1422	1472	1336	1379	1342	1309	1029	928	760
	CHCHD3	1423	1447	1383	1335	1032	1255	1492	1011	1356
	FANCE	458	337	353	338	248	290	306	178	210
	CACNA1I	0	0	3.31551	0	6.62859	8.8322	2	2.20804	2.21314
	CTNNA1	7266	5232	6780	5407	3619	4419	4897	3018	3443
	DAPK1	255	432	245	1325	2037	1405	487	926.001	431
	EEF1D	7023	7578	7038	6006	5836	6676	5716	4284	5026
	RPL10A	10029.5	11202.1	10917.6	8195.36	8427.07	9488.73	9459.73	7248.36	8494.94
	TIGD5	559	545	500	760	869	817	698	743	633
	ATF4	10778	10994	10526	11904	9497	12370	16592	9313	13654
	PYCR3	446	390	382	515	283	387	468	275	333
	TEAD3	1165.21	991.286	1037.47	963.915	905.756	875.427	895.002	780.098	679.451
	SIL1	760	856	716	1019	713	835	943	677	857
	ZCCHC6	556	415	434	521	459	540	748	424	570
	TAB1	810.047	666.18	730.098	736.632	572.267	819.083	1000.55	671.02	790.787
	TSTA3	907	905	929	841	877	935	720	666	744
	TULP1	2	2	1	0	2	1	5	5	5
	ISCA1	275	348	306	264	267	272	327	203	309
	SYNGR1	144	191	101	221	213	226	191	132	130
	MAPK15	7	13	4	5	7	12	2	5	10
	ENSCAFT00000002078	5.04073	11.3062	14.0036	12.1265	21.0207	7.4122	16.365	16.2559	9.07903
	ENSCAFT00000002084	2.0312	1.0104	1.01304	0	1.0149	1.01307	1.01277	1.01255	1.01802
	FKBP5	150	107	96	239	57	125	120	32	74
	NAA35	397.091	396.438	441.821	494.718	406.068	523.729	440.67	294.05	297.972
	MATR3	4922.25	4488.39	4994.16	4387	3585	4344.07	4774.32	2969.67	4231.11
	RPL3	18127.5	21430.4	18976	18425.6	16165.7	19884.5	20083.7	13443.9	16666.5
	ENSCAFT00000002088	0	0	0	0	0	0	1	0	1
	GOLM1	1284	2751	1998	1517	2197	2362	2120	2596	2553
	ENSCAFT00000002094	306	242.661	280.676	363	282	388.679	423	285.224	332.472
	MLANA	0	2.01609	7.30098	7.62259	4.00748	0	3.22799	0	5.00894
	KIAA2026	289.182	144.885	287.243	367.516	265.422	382.388	465.511	324.221	366.451
	PDGFB	0	20	0	13	32	9	5	8	0
	AGTPBP1	259.439	229.895	283.471	305.136	279.632	307.892	397.617	274.983	274.511
	CBX7	137	126	106	301	302	280	134	196	129
	APOBEC3Z3	0	1	1	12	11	8	0	2	0
	PLXNA4	155	134	108	117	196	110	226	298	142
	SRPK1	560.641	473.259	578.463	488.375	374.421	517.432	429.525	319.323	369.364
	CBX6	702	419	552	1382	1200	1384	615	569	517
	ENSCAFT00000002115	0	0	0	0	0	0	0	0	0
	DNAL4	75	78	85	84	79	127	136	78	133
	SUN2	2207	2071	2425	2928	2188	2921	3520	2335	3174
	SCRIB	3988	3853	3763	4166	3265	4196	4572	3020	3857
	SLC26A8	0	0	0	0	1	3.05559	3.02859	0	0
	GTPBP1	430	376	312	495	423	486	424	339	419
	MAPK14	528	471	482	821	560	694	725	448	519
	JOSD1	679	440	653	686	505	592	840	517	608
	NTRK2	3	7	3	21	19	19	20	24	20
	UHRF2	303	247	271	437	334	449	381	318	328
	MAPK13	18	54	20	32	14	28	42	19	21
	ENSCAFT00000002130	595	660	531	487	483	443	399	321	318
	CBY1	130	207	162	165	210	218	237	196	236
	ENSCAFT00000002136	0	1	0	2	4	9	5	4	2
	BRPF3	266	208	260	308	311	312	350	294	327
	RMI1	231	186	211	293	169	278	370	171	329
	DMC1	0	2	0	2	1	4	2	5	0
	ETV7	8	4	1	34	19	47	13	8	11
	DDX17	8024.5	5907.08	7792.32	5537.08	6030.92	6379.21	4955.36	5946.97	4971.22
	ENSCAFT00000002160	0	0	1.05328	1.0316	0	0	1.33942	0	0
	ENSCAFT00000002161	124.557	104.278	0	80.1306	56.6727	1.1078	79.9883	62.4308	0
	KCTD20	359.419	277.867	410.035	321.147	281.733	368.842	332.987	265.175	283.633
	HNRNPK	7955.87	7151.44	7696.13	6477.38	5180.23	6370.55	7303.43	4805.55	6725.14
	PUF60	2387	2613	2119	1940	1523	1721	2480	1492	2083
	ENSCAFT00000002167	1.00005	1	1.00006	0	2.00026	0	0	2	0
	KDELR3	1075.49	812.7	908.261	1167.67	1168.18	1282.87	770.096	743.01	633.648
	PODXL	3.00022	83.0021	1	1.00013	11	2	3	12	2
	C1H9orf64	1003	919.547	930.202	1166.93	810.783	1172.59	1469.45	772.821	1206.53
	NRBP2	573	486	588	643	570	709	602	624	499
	MKLN1	645	644	605	647	583	662	842	590	683
	KCNJ4	31	43	59	5	20	15	7	26	9
	STK38	463.559	395.764	523.401	657.166	513.559	647.717	737.78	668.282	650.929
	CSNK1E	485	593	587	771	622	838	1070	677	966
	SRSF3	2044	1825	1867	2201	1087	1786	2724	1102	2044
	GLDC	0	0	0	0	0	0	0	2	0
	KIF27	121	92	115	146	81	129	150	80	113
	ENSCAFT00000002191	0	0	0	0	0	0	0	0	0
	TMEM184B	2478	1921	2177	2259	2327	2447	1948	1848	1780
	ENSCAFT00000002210	391.017	408.27	358.981	366.277	343.946	365.414	464.492	302.235	356.016
	CPNE5	0	0	3	0	2	0	0	0	0
	PLA2G6	92	120	115	138	165	181	133	145	122
	GKAP1	109	71	58	144	96	113	120	76	69
	COPG2	386	395.718	448.81	497.895	386.182	575.366	494.955	340.108	458.797
	BAIAP2L2	4	8	3	2.00123	5.00863	6.00731	0	4	5
	PPIL1	604.251	564.585	572.239	685.274	461.043	627.376	728.411	442.158	608.62
	SLC16A8	4	8	10	1	9	26	5	8	13
	PICK1	90	96	106	174	145	212	192	148	182
	C12H6orf89	558	457	540	583	479	632	760	452	560
	PLEC	35852.2	41090.4	35785.7	22794.4	23765.1	22287.4	17353.1	24488.1	15488.3
	KDM4C	250	318	311	451	400	548	455	300	379
	UBQLN1	2290	1808	2016	2390	1925	2184	2691	1783	2271
	SOX10	0	0	3	1	0	0	0	0	1
	POLR2F	438	588	446	330	364	283	373	277	411
	PI16	2	0	0	1	1	3	2	0	0
	C10H22orf23	136	165	122	121	214	129	122	153	79
	MTCH1	3673	4068	3798	3748	3135	3793	4236	3040	3262
	MICALL1	829	1122	784	879	1163	1009	997	995	978
	EIF3L	3729.79	3965.92	3783.51	4048.61	3820.86	4227.07	4271.86	2863	3373.73
	FGD2	15.5889	10.0134	14.8375	14.5432	11.0138	9.00877	16.6276	12.8502	12.0338
	GRINA	2824	2195	2472	5075	3933	5064	2937	2637	2547
	FRMD3	309	93	258	379	175	348	171	90	143
	GALR3	0	0	0	0	0	1	0	0	0
	PIM1	349	305.031	369.04	155	103.009	138.435	301.083	185.054	255.132
	MEST	411	496	286	162	304.796	133.535	181	565.892	134
	RASEF	0	0	1.06781	0	0	0	0	0	0
	GCAT	119	115	147	66	44	88	128	59	125
	ENSCAFT00000002272	3	2	8	4	4	12	10.7511	4	8
	TBC1D22B	103	94	129	364	169	270	170	129	158
	CEP41	558	460	421	417	357	365	618	521	409
	PTPRD	530	383	521	193	151	227	334	218	231
	TLE1	1698.6	1433.61	2024	1372.71	1175.73	1496	822	1013	843
	ENSCAFT00000002288	118	105.498	87	93.3016	83	103	72.162	73	58
	ENSCAFT00000002292	48.8786	37.0868	41	61.0986	32.3504	47	63.6834	37.3518	64
	ENSCAFT00000002293	1.00725	0	0	0	0	0	0	0	0
	CMTR1	914	792	897	1323	844	1303	1594	927	1480
	TYRP1	0	0	0	0	0	0	0	0	0
	ENSCAFT00000002297	0	0	0	0	0	0	0	0	0
	TRIOBP	3077.46	2266.56	2245.05	1735.29	1139.11	1286.95	1577.59	1101.89	1160.57
	LGALS2	53	43	37	30	36	18	45	47	27
	LGALS1	8213.56	7874.9	18819	3680.92	2703.94	7209	4370.5	3530.84	10175
	MDGA1	189.076	101.128	76.1452	452.572	275.429	188.454	186.403	248.855	107.423
	ZFAND3	666	776.886	758	868	755	821	1129	788	858
	SH3BP1	804	412	753	1127	606	1171	556	420	541
	BTBD9	209	163.618	208.807	215.039	225	250.073	203	140.024	181.024
	SSMEM1	0	0	0	0	0	0	1	2	0
	TMEM209	704.108	536.634	521.011	898.969	587.083	692.248	1128.61	659.685	780.777
	GGA1	361	407	388	393	306	355	527	454	440
	KLHDC10	279	208	200	187	203	177	409	245	347
	MPDZ	4087	1990	3242	3663	2926	3461	4108	2435	2493
	ENSCAFT00000002339	267.63	278.299	217.985	254.102	128.453	268.128	345.431	174.938	226.167
	OPLAH	636	692.245	821.335	629.76	715.973	808.819	442.313	604.163	558.024
	CDC42EP1	1286	1457	1521	631	791	896	1469	1458	1595
	CARD10	156	166	126	97	71	79	43	57	8
	MFNG	0	0	0	0	0	0	0	0	0
	ENSCAFT00000002344	0	0	0	0	0	2	0	1	3
	UBE2H	387	506	384	527	522	549	673	614	633
	CYTH4	0	1	1	0	0	1	0	1	2
	NRF1	291.215	265.479	290.22	287.566	195.283	349.443	499.074	315.137	507.157
	RAC2	0	0	0	0	1	0	0	0	0
	SSTR3	0	0	0	0	0	0	0	0	0
	TMPRSS6	0	2	3	0	1	0	3	0	1
	KCTD17	303	212	220	90	136	70	113	123	86
	MPST	1366	1273	1039	831	909	881	1097	902	838
	STRIP2	9	9	8	18	19	17	20	14	3
	TST	84	64	68	54	46	50	61	64	56
	DNAH8	0	8	0	0	0	0	0	2	0
	CSF2RB	3	6.78363	1.60978	8.8307	8	16.7175	11	9.0138	6
	NFIB	394	98	300	707	235	539	569	113	301.643
	EXOSC4	484	626	485	278	356	344	213	202	196
	NCF4	3.3901	0	1.20589	4.53475	0	2.24415	3.47092	0	1.04722
	GPAA1	3439.18	3629.02	3160.7	4125.98	3361.18	3821.03	3738.26	2722.6	3220.79
	AHCYL2	170	164	129	238	251	214	217	230	184
	IFT27	139	127	167	142	107	130	111	103	151
	CYC1	1645.05	1775.74	1271.26	1404.68	1072.99	1327.64	1676.18	1098.79	1556.19
	ENSCAFT00000002385	956.972	808.443	840.479	720.536	651.391	879.118	1000.69	560.69	916.187
	SMO	666	733	732	912	959	1111	547	653	537
	ZDHHC21	50	43	58	77	62	91	62	47	67
	TSPAN33	2	2	3	3	0	0	5	1	0
	TLE4	512.404	419.388	595	633.287	497.267	701	812	564	648
	SHARPIN	1942.06	2159.29	1913.92	1885.28	1625.49	1821.38	1927.87	1529.43	1743.37
	FREM1	56	51	46	18	32	22	16	75	22
	ENSCAFT00000002402	322.944	323.056	357.332	337.956	379.385	367.975	274.143	243.869	200.461
	HGH1	639	458	618	591	432	538	497	335	383
	ENSCAFT00000002405	0	0	0	0	0	0	0	1	0
	TNPO3	2217	2092	2358.97	2838.55	1808.26	2671	3977.34	2405	3248.33
	EIF3D	4063.13	4580.53	4448.95	4253.07	4311.96	4573.53	4329.9	3238.46	3888.7
	TTC39B	247	194	257	594	446	547	328	223	188
	MROH1	513	595	528	617	686	592	509	546	458
	SNAPC3	237	294	232	268	199	222.006	286.995	185	236
	SAYSD1	103.527	133.929	112.601	141.493	143.361	143.595	219.075	148.559	151.256
	FOXRED2	35	21	31	113	60	59	88	61	40
	PSIP1	1432	871	1190	1296	646	1099	1384	681	1003
	TXN2	708	843	643	624	690	727	719	606	645
	BOP1	1421	1556	1222	1278	1000	1170	1311	999	1066
	KCNK17	0	7	0	0	12	4	0	9	0
	CCDC171	28.1173	41.2898	43.2069	55.1098	43.2007	43.6965	87.5498	41.1424	54.2724
	ENSCAFT00000002434	21	25	15	20	11	22	11	21	20
	KIF6	0	0	0	1	0	1	0	0	2
	BNC2	792	409	578	1765	939	1418	1936	836	1301
	HSF1	989	1123	1057	1110	999	1203	1185	936	1043
	DAAM2	167	249	291	472	403	574	415	357	477
	CNTLN	473	402	461	529	351	507	342	254	224
	SH3GL2	6.00993	3	5	10	5	8.16659	7	9	5
	MOCS1	175	209	415	152	151	292	284	211	286
	RECQL4	186.255	177.909	130.771	191.218	127.92	184.164	199.289	111.641	154.928
	PSAT1	6257	7036	6812	7233	6672	7600	8627	6000	6142
	LRFN2	0	0	0	2	0	0	0	0	0
	UNC5CL	0	0	0	0	0	0	0	4	0
	TMEM249	5	2	1	4	1	6	11	4	0
	FBXL6	638.273	596.249	547.528	623.217	524.605	677.221	700.171	426	551.828
	CEP78	215.248	216.448	164.642	296.834	204.033	237.469	301.678	213.318	207.444
	OARD1	203	235	197	218	230	222	284	161	239
	GNAQ	397	417	483	787	579	794	983	647	770
	NFYA	204	139	190	380	294	394	494	289	406
	ADAMTSL1	1319	874	832.878	2026.09	1189.03	1649.32	1023	670	763
	ENSCAFT00000045806	14	16	13	18	21	20	20	25	21
	TREML1	17.2499	15.5195	14.0727	12.0749	14.2097	13.1537	19.2397	10.0621	4.9059
	FLNC	6883	11191	11130	4041.2	5258.07	5181	10617	14086.1	13887
	TREM2	0	4	1	0	1	2	0	0	3
	ENSCAFT00000002494	1277.34	1336.86	1143.85	1829.89	1555.19	1783.04	1856.42	1292.76	1588.31
	TREML2	20	23	10	13	2	6	16	4	21
	SAXO1	32.4849	29.0198	35.8939	59.1834	28.4661	40.2109	37.2064	24.3641	19.4873
	TREM1	0	0	0	0	0	0	0	1	1
	ADCK5	367.656	307.625	276.743	302.003	263.531	308.045	333.512	268.055	293.317
	FOXP4	1398	1924	1478	2626	2448	2468	1313	1664	1168
	MDFI	9	4	1	5	3	19	5	3	7
	HAUS6	486	304	376	658	350	533	896	383	684
	TFEB	181	301	159	173	190	202	170	222	138
	CPSF1	2903.34	2454.37	2422.26	3279	2291.47	2882.96	3121.49	1949.94	2502.68
	PLIN2	607.566	509.434	643.514	585.28	534.512	533.488	518.89	370.792	463.558
	PGC	0	0	0	0	0	0	0	0	0
	ENSCAFT00000002517	80	52	76	111	41	72	28	44	27
	TOMM6	566	609	494	441	351	476	506	351	466
	ENSCAFT00000002522	1.00123	1.00143	1.00072	0	0	0	0	0	0
	SLC39A4	24.0106	11.0295	28.0152	36.176	12.4223	38.2251	42.0346	21.0125	31.0043
	USP49	69	69	102	72	84	110	77	64	106
	VPS28	2500	2611	2371	1881	1924	1925	1555	1423	1445
	IRF5	39	21	47	68	63	88	42	68	42
	DENND4C	835	694	928	1424	1151	1507	1257	1028	995
	MED20	131	200	147	147	197	230	207	190	203
	BYSL	527	570	465	538	392	579	810	420	761
	RPS6	16274	19339.2	18367.2	14035.2	15386	17006.9	14153.3	11089.5	13761
	KCP	18.0266	2.00135	56.0142	45.9784	6.06071	173.014	33.0049	18.0019	109.03
	VPS13A	1757	1073	1626	2147	1435	1956	2105	1171	1564
	CCND3	756	683	545	1023	996	962	504	516	468
	ATP6V1F	824	806	821	739	608	704	657	507	463
	TONSL	417	233	216	316	57	263	241	107	193
	TAF8	164.412	103.52	140.274	135.294	87.0344	190.537	166.309	102.292	176.085
	SLC24A2	0	0	0	0	1	0	0	0	0
	CYHR1	678.981	630	609	933	829	935	778	625	650
	OPN1SW	0	0	1	0	0	0	0	0	4
	KIFC2	431.566	444	388	500	668.846	642.808	417.892	495	376.898
	MYH9	47946.9	67833.9	53419	37326	50116	39533	37855	48035	32175
	GUCA1A	0	0	0	0	0	0	0	0	1
	FOXH1	39.4344	50	48	71	65.1536	80.1924	59.1077	77	50.102
	GUCA1B	5	1	2	0	0	0	2	0	1
	ENSCAFT00000002571	1.14685	1.16564	1.15108	1.21853	0	0	4.58162	0	0
	MLLT3	69.5407	85	115.654	678.55	234.539	408	126.039	69.3916	142
	PPP1R16A	219	251	203	193	218	192	172	160	164
	FOXB2	2	2	1	9	1	4	0	0	2
	MRPS10	210	200	262	255	173	309	474	226	369
	CALU	17916.3	19357.9	17695.1	17578.4	18548.1	18995	19692.5	16715.9	16831.4
	TRERF1	327	169	256	462	278	336	70	102	52
	FAM71F1	0	0	0	0	0	0	0	0	0
	FAM71F2	0	3	0	2	3	1	4	1	0
	PRUNE2	1262.15	1483.13	1123	2137.46	3062.18	1930.11	1867	2063.13	1002.46
	GPT	177.566	185	110	139.49	175	161	148.421	134	134
	GCNT1	24	21	8	84	71	55	30	14	18
	IMPDH1	2065	1982	1858	1331.43	1123	1145	1384	1461	1126
	HACD4	152.851	78.2456	94.071	142.268	108.916	95.7868	97.236	110.913	77.2976
	MFSD3	429.745	421.091	420.229	495.782	425.08	515.836	428.711	369.359	449.072
	LRRC14	228.428	268.995	225.734	170.64	207.885	197.965	138.989	131.282	139.537
	RBM28	493	493.574	472.19	462	306.185	409.872	432.598	237.123	349.221
	ARHGAP39	269	308	233	363	379	354	240	235	208
	ENSCAFT00000045057	1554.76	1284.91	1486.7	1580.09	1208.72	1583.85	1389.21	911.996	1137.24
	LEP	0	0	0	2	0	1	0	0	1
	COMMD5	666	774	571	725	627	743	914	605	690
	ENSCAFT00000002623	464.993	479.705	785.507	295.901	271.97	601.808	196.103	190.049	379.496
	RPL8	20260	24286	20485	18127	18030	20772	17991	14379	17320
	CDKN2B	686.007	691.295	503.493	1619.1	1471.03	1005.19	695.897	531.951	369.504
	DMRTA1	0	0	0	0	0	1	0	0	1
	ZNF16	100	65	64	100	67	73	88	58	57
	C8orf33	181	309	203	231	228	212	257	204	231
	ELAVL2	3	4	6	7	3	5	12	7	22
	ENSCAFT00000002644	20	43	47	77	121	69	39	28	32
	PCSK5	200	466	233	481	585	477	567	498	431
	UBR2	925.415	918.523	1057.9	1412.1	1386.52	1525.68	1634.61	1242.65	1513.94
	PLAA	887	878	751	970	795	987	1020	681	788
	OSTF1	767	608	674	384	229	339	633	342	487
	SND1	6037	7058	6114	8960	8864	9921	7287	5503	6794
	RBFOX2	1555	1411	1697	1492	1026	1531	2246	1477	1967
	NMRK1	36	39	37	16	27	20	26	34	39
	CARNMT1	298	236	334	234	247	240	299	178	200
	APOL6	192	158	154	410	296	368	293	199	234
	MB	0	1	0	0	0	0	0	0	0
	IFT74	349	363	363	367	213	331	497	208	328
	MCM5	1904	1396	1284	1650	298	1006	788	186	432
	CHRNA3	10.0045	6.01485	14.0033	20.0102	8.01153	7.00826	16.0021	2.0008	16.248
	HMOX1	1799	1441	1537	726	1113	588	686	963	543
	LRRC19	4	7	4	16	4	12	17	7	17
	TEK	82	48	48	76	15	63	66	29	51
	ENSCAFT00000002678	0	0	0	0	0	0	0	2	0
	MOB3B	7	14	12	32	34	36	9	29	14
	TOM1	1013	1216	1039	993	944	1125	1126	946	1046
	LRRC4	16	21	18	17	28	24	9	9	5
	C11H9orf72	210	217	316	345	224	466	528	326	450
	PRPH2	0	1	0	0	2	9	0	0	1
	TBCC	737	965	857	473	541	562	346	440	414
	BICRAL	372	238	405	539	358	535	670	499	570
	ARF5	307	296	325	353	369	485	332	296	361
	LINGO2	0	3	0	3	0	7	1	1	0
	ENSCAFT00000002709	394	433	438	364.975	287	379.994	637	381	549
	GCC1	340	313	304	296	317	302	309	173	199
	ENSCAFT00000002713	0	0	0	0	0	0	0	0	1.00031
	HMGXB4	425.022	314.52	368.296	679.178	364.473	597.305	786.065	413.12	715
	ZNF800	230	176	188	580	346	575	562	316	459
	CNPY3	696	593	596	506	235	408	605	315	445
	ENSCAFT00000002722	0	0	4.00631	4.00098	0	0	2.00137	1	0
	GRM8	0	0	0	1	2	7	0	1	0
	LARGE1	2028	2824	2205	2359	2878	2583	1947	2733	1833
	GNMT	4	10	8	6	6	14	0	2	7
	CHRNA5	7	2	3	9	0	8	7	4	4
	PEX6	398	452	306	490	475	570	463	471	454
	TRPM6	32	11	12	21	6	17	51	6	16
	ENSCAFT00000002743	0	0	0	0	0	3	0	0	0
	PPP2R5D	1370.92	1107.21	1143.93	1098.86	817.276	972.06	1605.76	881.926	1361.26
	POT1	610.19	497.204	568.605	858.17	577.028	760.793	1059.46	622.027	712.361
	MEA1	255.077	197.794	226.701	120.14	119.724	94.9398	118.238	64.0744	51.7431
	GPR37	7	0	5	0	1	0	0	0	0
	FBXO7	1296	1240	1437	1696	1469	1689	1564	1174	1210
	LSM3	292	285	255	217	153	219	224	134	210
	TMEM229A	18.465	12.212	12	37	23	16	18	14	19
	KLHDC3	994	1134	891	869	797	914	1024	681	979
	IREB2	1740	1607	1602	1594	1530	1737	1690	1400	1496
	PWP1	515	529	523	663	437	631	977	511	772
	RORB	4	0	0	0	0	1	0	0	0
	WASL	891	733	837	1320	929	1321	1490	1036	1450.03
	ENSCAFT00000002781	0	1	0	0	0	0	0	0	0
	CUL7	2188.22	1525.64	1945.1	2494.3	1543.32	2290.08	2626.2	1470.16	1989.93
	LMOD2	0	0	0	0	0	1	0	1	0
	BPIFC	3	9	4	7	8	3	6	6	4
	ANXA1	10107.2	8786.3	9883.14	9125.77	7230.25	9070.85	11743.8	9880.06	12508.7
	ASB15	17	21	23	28	25	11	21	31	8
	WFS1	1607	2123	1482	1957	2061	1727	1834	1915	1424
	MRPL2	441	455	431	435	304	384	637	297	523
	ZNF300	119.996	118.028	103.438	214.036	158.91	270.793	180.937	134.834	168.359
	RTCB	1485	1408	1427	1482	1185	1515	1406	976	1228
	ACO1	2429	1639	1811	5390	3588	4886	2886	1669	2081
	KLC4	486	488	452	529	469	558	613	432	463
	PRDM4	581	540	491	695	533	625	967	649	505
	ENSCAFT00000002804	0	0	0	2.08415	0	0	0	0	1.04007
	ALDH1A1	1	0	0	1	0	1	3	0	0
	LIMCH1	757	76	140	370	111	103	749	122	188
	BTBD11	21	63	34	121	122	203	43	68	73
	PHOX2B	7.29352	4.1612	0	0	1.06246	1.07559	2.42731	2.24825	8.15549
	TMEM33	607	494	485	657	440	748	933	483	755
	CRY1	306	259	306	331	211	319	349	202	283
	SLC30A9	1819	1965	1718	2301	1782	2148	2555	1715	2029
	MTERF2	85	67	95	154	96	149	120	83	92
	TMEM263	820	642	733	658	576	721	716	486	633
	BEND4	0	0	0	3	2	4	0	0	0
	RIC8B	95	66	87	123	101	150	136	104	118
	DDX58	170	142	198	1049	649	822	286	271	236
	KIAA1324L	3	4	0	5	2	12	11	2	16
	TOPORS	494	371	458	793	598	738	1092	600	903
	TMEM215	0	0	0	7	1	2	2	0	0
	ZFAND5	508	595	489	1072	951	1064	792	699	689
	APTX	150	128	118	146	99	110	138	99	121
	RFX4	0	0	0	0	0	2	0	0	0
	PTK7	5886.81	6184.91	5768.9	4787.32	6909.55	7233.1	7428.26	6625.81	8078.02
	GDA	2	0	0	0	1	3	0	0	3
	ATP8A1	33	16	25	118	64	121	29	36	35
	DNAJA1	2089.67	2114.91	1977.92	1915.9	2103.97	1934.94	1434	1355	1196.62
	DMTF1	230	182	221	357	342	479	456	299	404
	C1H9orf85	38	50	41	70	59	81	94	57	75
	ABHD17B	295.714	215.364	272.287	343.089	279.046	341.703	433.317	351.017	428.218
	CEMIP2	506	403	358	1401	947	1336	958	546	820
	CROT	631	502	648.288	742	457	821	920	446	718
	KCTD8	4.00368	1.00163	10.0083	3.00647	5	2.00121	3.00188	4.00367	2.0041
	SRF	944	1201	883	914	1030	964	1165	820	911
	ABCB4	90	167	149	94	136	89	169	322	166
	CUL9	1162.68	1044.29	1064.43	1324.84	983.66	1295.01	1776.43	1059.62	1469.87
	ABCB1	25	20	4	109	165	49	49	39	6
	SMU1	1391.44	1325.57	1241.92	1485.4	1192.77	1486.89	1673.36	1220.73	1546.16
	DNPH1	318.75	259.711	297.569	179.69	79.6154	184.342	205.38	123.378	295.189
	RUNDC3B	0	3	0	0	0	0	0	1	0
	TTBK1	2.00005	4	2	4.00022	11	5	4.3204	0	4
	B4GALT1	4538.16	3366	4259.78	6146.53	4967.77	6862.29	5094	3338.72	4455.73
	SLC25A40	148.601	103.03	122.337	222.93	110.84	199.869	257.023	112.336	227.9
	CRIP3	0	1	0	5	0	0	1	1	1
	SPINK4	1	1	3	1	4	7	6	1	2
	BAG1	2798.15	2611	2515.26	2780.27	2192.57	2430	2467.45	1699.36	1975.96
	DBF4	466.399	241.97	325.663	557.07	152.16	427.131	947.977	298.664	777.1
	ENSCAFT00000049038	578.847	573	520.742	674.729	652.435	809	804.55	627.644	697.036
	ZNF318	770	502	731	914	774	962	828	648	681
	NFX1	621	561	548	783	444	666	1349	677	1039
	TRPM3	6	7	19	3	11	10	11	25	6
	GUF1	165	93	196	188	112	203	216	123	189
	POLR3B	508	673	588	673	412	651	912	439	753
	ADAM22	12	3	5	70	45	49	12	19	12
	ABCC10	628.816	641.831	596.108	693.938	668.091	718.779	844.717	619.614	772.705
	SRI	1064	1002	996	1039	825	1048	932	672	708
	STEAP4	4	0	1	21	12	10	7	14	14
	ENSCAFT00000002937	0	0	0	0	0	1.00346	0	0	0
	DLK2	52.7723	32.2016	43.4377	59.1769	29.2076	57.3273	47.7745	34.446	32.1005
	ENSCAFT00000002943	0	0	0	0	0	0	0	1.00173	0
	ZNF804B	57	66	35	108	79	67	48	37	13
	TJAP1	398.267	441.962	354.479	761	530	733.685	516	380	453.134
	ENSCAFT00000002952	208.954	200.5	138.297	189.743	81.5177	175.194	285.026	122.254	212.774
	KLF9	67	53	90	145	170	170	211	228	211
	YIPF3	1715	1492	1508	1496	1643	1611	1602	1337	1435
	NOL6	285.028	400.16	269.076	574.452	409.154	556.206	826.4	565.201	723
	STEAP2	421	252	343	486	175	352.736	854	471	680
	GNPDA2	534	392	452	591	484	643	554	449	404
	POLR1C	503	414	454	484	274	434	676	314	552
	TCP11L2	157	157	174	179	282	288	124	249	152
	CFAP69	13.0466	14.0493	28.341	18.0731	12.0598	11.0411	24.0861	13.1089	24.1224
	CKAP4	9792.89	8078.64	6600.57	9044.89	6367.36	7044.09	7593.91	5034.35	4839.53
	ENSCAFT00000002972	0	0	0	2.02513	0	0	0	0	0
	NUAK1	2326	3368	2346	4023	4896	4204	6399	4853	4216
	SMC5	740	522	587	876	659	772	935	553	615
	GTPBP10	122.838	125.167	110.398	221.504	128.757	220.686	310.394	145.617	220.433
	GABRA1	24	12	10	136	41	18	127	26	1
	CLDN12	156	150	144	247	178	294	344	210	251
	APPL2	527	492	617	473	528	581	1037	863	890
	ENSCAFT00000002983	1.16626	1.18461	0	4.62054	1.16892	1.15639	0	0	1.17466
	GABRB1	0	2	0	0	0	0	0	0	0
	MAMDC2	152	107	72	42	33	9	93	76	28
	UBAP2	1658	1377	1362	1755	1427	1653	2098	1447	1836
	XPO5	830	737	778	956	745	1007	1308	821	1141
	C1H9orf135	0	1	3	1	0	4	2	4	7
	WASHC4	960	773	798	1311	1000	1161	1721	949	1138
	PTAR1	74	117	96	164	164	165	173	178	154
	APBA1	19	35	17	71	39	39	52	30	44.3919
	CDK14	1019	1066.48	1046	1492	1578	1818	1302	973	1142
	COMMD8	647.69	464.662	586.157	527.148	344.548	437.077	574.698	329.229	369.924
	FAM189A2	0	12.733	2.03992	17.5714	64.6926	31.2408	4.36489	27.9789	15.0735
	DCAF12	754	678	697	845	700	898	901	575	749
	TJP2	334	295	209	688	297	560	324	322	174
	ATP10D	864	624	825	976	643	788	798	658	513
	UBAP1	200	145	165	210	149.625	238	273	152	211.632
	FZD1	133	165	153	136	224	240	162	165	144
	CORIN	0	1	0	0	0	0	0	0	0
	MTERF1	99	87	78	108	99	126	206	109	133
	KIF24	167	79	108	184	18	117	177	81	168
	POLH	373	241	300	363	251	289	693	390	581
	ALDH1L2	6115	4896	5457	4557	4056	4655	4836	3521	3477
	NFXL1	315	259	270	269	208	362	251	212	230
	PIP5K1B	2	1	1	1	8	2	3	12	1
	CNGA1	3.14534	3.22184	3.00552	8.46028	5.92681	5.26074	5.20876	2.40958	7.07713
	GTPBP2	720.681	1309	1146	1088	1385.74	1547	2323	1979	2410.6
	FAM219A	95	65	93	137	81	106	113	91	70
	ENSCAFT00000003037	175	214	171	199	172	209	243	172	272.595
	MAD2L1BP	199	149	112	267	145	221	462	266	435
	DNAI1	0	0	0	0	0	0	0	0	1
	ENSCAFT00000038133	7	5	6	8	7	8	14	4	3
	C10H12orf45	286	250	280	290	257	295	280	211	270
	FAM122A	96	125	140	151	93	165	195	98	152
	TMEM252	0	1	0	1	0	1	0	0	0
	MRPS18A	344	353	352	352	265	350	453	289	445
	SLC41A2	502	342	444	567	349	573	857	385	713
	PGM5	78	252	68	73	250	59	125	399	81
	CNTFR	31.0424	12.0107	18.0206	28	13.0261	28.0229	13.0137	12.0338	8
	AKAP9	609	432	620	804	496	813	1024	461	899
	DCTN3	987	1184	1074	846	762	827	780	610	691
	VEGFA	6599.92	10334	6016	22227.9	9662.92	17874	75947	29112	62975
	TMEM63B	860	954	766	1647	1432	1478	1196	1019	816
	TEC	16	20	14	96	67	135	151	59	254
	CBWD2	538	690	520	380	472	478	382	418	333
	TXNRD1	3137.64	4967.61	3333	3617	4977.88	4162	4906	5899.5	4923.64
	CYP51A1	3101	1895	2290	4002	2454	3464	3592	1320	2104
	GALT	249	214	279	490	361	601	230	173	206
	LRRD1	0	0	0	1	0	0	0	0	0
	ENSCAFT00000003083	0	0	0	3.12093	0	2.00036	0	0	2.45139
	IL11RA	200	128	153	163	91	137	197	115	158
	SEPT10	1928	1472	1770	1508	1512	1439	1425	1304	1023
	CCL27	14	18	24	18	20	17	23	16	14
	CCL19	0	0	0	4	1	2	0	0	0
	SLAIN2	736	650	733	916	798	991	1044	717	854
	DOCK8	1	0	7	22	4	27	0	15	6
	ENSCAFT00000003098	52.7405	101.827	55.5073	65.6162	45.6941	80.8976	61.049	34.5146	45.1255
	CAPN11	10.0425	27.0663	8.24101	25.0994	22.2038	6.00054	34.0966	36.1262	8
	KRIT1	325	285	333	492	254	438	599	249	435
	PHF24	2	5	5	3	4	1	4	4	1
	SLC10A4	0	0	1	0	0	0	0	0	0
	DNAJB5	13	33	22	4	42	17	11	20	2
	SH3RF3	453.176	317.887	303.125	504.198	388.803	509.773	437.831	254.541	328
	C11H9orf131	3.01235	12.7178	3.07416	13.1133	9.22471	12.1435	18.3454	8.31942	13.0774
	ENSCAFT00000003117	487.125	723.463	173.899	484.83	425.092	279.631	400.153	335.661	145.348
	ANKIB1	1696	1368	1662	2662	2130	2664	3069	2048	2256
	EDAR	0	0	0	0	0	0	0	0	0
	FRYL	883.483	789.984	846.406	1737.15	1330.23	1782.92	1586.24	1251.61	1497.39
	KANK1	1611	1882	1403	1035	1376	1143	664	1277	763
	VCP	7609	6569	6871	6198	5438	5781	5388	3778	4008
	PEX1	450.756	406.256	500.411	668.714	545.483	643.677	532.372	375.1	492.412
	CCDC138	33	14	27	44	15	46	76	21	66
	RBM48	106	99	89	119	87	90	108	87	103
	SLC29A1	17971	18909	19139	19201	13500	18591	16249	8647	10559
	DMRT1	3.01575	3.04981	1.0108	3.06928	7.22649	4.0739	5.14284	8.14581	3.18243
	SLC35B2	747	622	590	981	753	851	1051	640	731
	ENSCAFT00000003140	103.503	83.9343	100.185	419.593	297.42	450.204	106.914	101.42	99.3355
	TMEM151B	1	3	2	15	21	9	0	4	3
	TCTE1	0	0	0	0	0	0	1	0	0
	DMRT2	140.822	202.515	242.421	112.861	86.232	193.117	233.652	262.024	455.13
	AARS2	278	262	238	360	224	293	278	204	265
	OCIAD1	2608	2482	2516	2653	2232	2770	3462	2329	3044
	ENSCAFT00000003153	0	0	0	0	1.00169	0	1.00049	0	0
	FANCG	370	298	296	367	244	309	393	238	375
	CDC5L	1329	1137	1301	1223	983	1283	1479	958	1350
	CWH43	0	0	0	0	0	3	1	0	0
	CDK6	357	247	218	1121	438	940	269	166	283
	DCUN1D4	741	772	711	897	831	1055	770	823	678
	PIGO	1306	1251	1314	1471	1101	1526	1750	1104	1476
	SGCB	1621	1345	1577	1693	1476	1845	2285	1471	1680
	SUPT3H	244	240	258	275	242	236	280	178	175
	SPATA18	0	3	5	0	3	2	3	3	0
	SAMD9L	2439	1273	1695	4820	2322	3285	2163	1224	1196
	RUNX2	604	667	544	929	579	832	1291	891	1022
	ENSCAFT00000003179	4.02656	14.2744	4.03528	16	6.06282	11.1061	10.0791	11	9.13683
	HEPACAM2	1	4	0	5	5	12	5	10	6
	SMARCA2	2120	1886	1945	1822	1687	1730	1616	1543	1224
	USP46	136	132	128	164	140	206	150	114	108
	LIMS1	3992.52	3450	4129	6324	6170	6309	8079	5959	7177
	CLIC5	5	4	11	21	8	29	2	6	3
	FAM214B	384.461	574.351	391.234	298.181	413.774	349.81	323.248	388.886	249.772
	VPS50	366.489	305.623	341.331	448.325	329.433	392.886	552.026	329.653	476.944
	RASL11B	158.264	258.812	151.69	409.256	673.281	484.637	152.051	244.19	104.148
	ENPP4	79	80	74	195	228	216	176	185	228
	ENPP5	14	13	9	69	46	65	30	35	17
	RCAN2	99	100	124	243	259	295	87	82	82
	ENSCAFT00000003205	0	2	2	0	0	1	5	3	2
	GCC2	1218	948	1147	1418	1005	1356	1503	781	1378
	CYP39A1	418	218	363	507	310	563	292	200	300
	VLDLR	466.177	887	918	585	848	1090	758	903	1154
	SLC25A27	32	26	25	31	33	54	29	29	30
	UNC13B	778	1281	1029	459	878	640	650	1182	560
	SCFD2	234	132	219	234	184	233	230	202	218
	FIP1L1	1122	863	1100	1155	851	1059	1972.91	1007	1607
	PUM3	698	906	785	926	800	896	1411	837	1250
	TDRD6	36.0876	33.6515	48.3108	42.0494	70.0257	53.3676	50.7443	50.154	39.6207
	PLA2G7	5317.52	3646.77	4238.45	4216.15	2677.57	3274.19	5493.28	2750.37	3400.29
	ENSCAFT00000003231	0	0	0	0	0	0	3.03831	0	3.06554
	LNX1	22	5	10	3	0	1	19.0899	2	9
	TFPI2	4453	13514	3841	29399	17506	29521	22730	17109	18374
	SULT1C2	6.00912	7.00284	12.1695	5.02358	5	3.00172	6.02892	3.02779	3.00356
	ENSCAFT00000003239	0	0	4	0	3	0	1	2	0
	ENSCAFT00000047406	0	0	0	0	0	0	0	1	1
	GNG11	679	1354	759	832	695.832	686	1110	994	969
	RUSC2	741	945	720	969	1110	991	1543	1366	1190
	CHIC2	276	345	267	406	339	375	697	477	613
	GSX2	1	1.00444	0	0	0	0	1	1	0
	RFX3	48	21	31	40	41	58	42	53	69
	ADGRF5	3	15	3	4	10	6	6	9.0048	12
	FAM166B	3	2	4	2	6	14	4	0	3
	PDGFRA	13383	5623	11261	3957	2387	4120	9782	2971	5992
	TESK1	531	541	520	618	507	708	596	508	501
	CD72	0	0	0	7	3	5	2	1	6
	SIT1	0	0	1	4	0	4	4	1	0
	KIT	19	2	5	2.07255	2	0	7	1	1
	CCDC107	74	119	59	70	112	67	92	99	75
	SLC1A1	10	23	8	6	3	3	6	10	6
	ADGRF1	0	0	0	0	2	0	0	2	0
	COL1A2	447834	537041	474980	274834	418608	377551	348951	462076	354586
	FAM32A	428	502	410	408	406	394	352	326	398
	SPATA6L	104.853	102.994	112.834	143.972	79.505	149.038	111.511	98.3525	111.621
	ARHGEF39	631	380	398	495	49	359	877	299	711
	ENSCAFT00000003286	0	0	2.03453	0	1.0038	2.01907	3.03322	0	0
	PLPP6	208.258	182.26	159.225	363.717	284.294	264.138	294.748	238.04	226.248
	CA9	9	0	7	6	10	12	0	10	6
	ENSCAFT00000003293	15	63	91	67	120	152	87	97	179
	KDR	40	108	50	47	54	65	35	25	38
	ST6GAL2	251	92	253	629	262	529	165	109	95
	CDC37L1	339	386	323	467	495	554	437	368	330
	ENSCAFT00000003294	0	0	0	0	1	0	0	0	0
	ENSCAFT00000003297	167.671	133.82	137.112	219.668	250.806	215.286	142.302	151.388	99.9357
	ENSCAFT00000007466	1.01136	3.06013	4.11606	2.02138	0	1.01896	1.00823	1.02105	2.05962
	ENSCAFT00000003298	204.995	217	183	117	85	124	145	106	99
	TPM2	4947	17344	6501	5313	11654	5191	4033	9411	3091
	ENSCAFT00000003302	0	0	2	0	2.00004	0	0	1	0
	ENSCAFT00000003303	0	1.00038	0	1.00096	0	0	0	0	0
	CD2AP	438	421	487	604	497	658	777	546	684
	SRD5A3	420	302	303	336	283	335	342	354	284
	RCL1	575	676	544	845	694	865	1042	859	915
	ADGRF2	0	0	0	0	0	0	2	0	2
	CASD1	198	150	147	301	202.033	398	531	240	412
	TMEM165	1441	1405	1209	1551	1115	1369	1835	1252	1459
	UXS1	754	630	684	823	378	655	704	361	550
	C10H2orf40	0	0	2	1	4	0	0	0	0
	NCK2	1348	1334	1238	1702	1699	1670	1342	1316	1113
	PTCHD4	1	2	2	0	2	2	0	0	5
	JAK2	717	669	722	3445	2194	3243	1497	938	1165
	ENSCAFT00000013152	0	0	0	0	0	0	0	0	0
	SGCE	512	347	583	511	483	562	497	406	403
	FHL2	1442	1978	1789	994	934	909	947	1172	1289
	ENSCAFT00000003327	73.1463	50.4223	42.3927	88.9991	73.8034	80.0706	106.499	63.1276	91.3909
	PPP1R9A	8.07924	2.01425	4.07648	13	10	30.4251	27.0619	14	27
	MUT	720.433	754	746	730	584	639	805	625	783
	TGFBRAP1	495	333	422	670	501	577	650	503	463
	INSL6	0	0	0	0	0	1	3	0	1
	PON1	0	1	0	0	0	0	0	0	0
	RLN2	1	1	1	1	2	0	1	2	0
	PLGRKT	117	72	94	110	93	106	91	76	85
	C10H2orf49	361	329	380	409	389	414	551	353	498
	PON3	1	0	3	0	0	0	0	0	0
	GPR45	0	0	0	0	0	1	0	0	0
	CD274	17.3955	28.6359	21.6086	227.736	135.266	270.965	101.645	69.8556	108.857
	PDCD1LG2	0	0	0	0	0	0	0	1	0
	MRPS9	676	698	684	588	493	698	724	576	679
	PON2	1061.06	769.675	812.129	1016.81	750.334	846.666	981.104	704.282	624.684
	CENPQ	173	109	112	271	48	147	265	85	228
	GLYATL3	2	0	0	0	0	0	0	0	0
	RIC1	1762	1886	1796	2871	2493	3238	4106	3032	3399
	PDK4	2	3	1	3	1	1	0	1	0
	SLC9A2	2	0	9	13	10	15	8	4	4
	ERMP1	806	404	639	749	474	701	813	389	531
	ENSCAFT00000003367	0	0	0	0	0	0	0	0	0
	IL18RAP	13.0897	9	8.01059	10.0178	7.01144	15.0678	13.0366	2.00321	11.3219
	IL18R1	61	27.0638	55.4137	14.1375	14.3502	20.4375	17	21	28.0436
	ENSCAFT00000042759	5.00237	5.00386	12.0065	4.00237	2.00092	3.00075	2.00078	4.00428	8.00351
	CLOCK	323	267	274	340	343	379	382	276	311
	RHAG	1	0	1.00008	0	0	0	3.00822	0	0
	IL1RL1	22.3681	78.5914	57.5502	14.3287	24.4351	20.9292	27.5782	29.5716	11.3134
	DYNC1I1	34	29	9	20	4	16	21	31	29
	ENSCAFT00000003375	21.0102	15.0098	16.0285	30.0307	12.003	27.547	29.1031	12.0349	27.0183
	IL1R1	918	217	633	758	198	458	863	212	542
	IL1R2	13	1	6	28	3	7	27	5	16
	TLN1	16929	18662	16484	15553	16742	15330	16635	14007.9	12340
	ENSCAFT00000003391	0	0	0	1	0	0	0	0	0
	TFAP2B	17	13	16	20	19	29	20	18	22
	ENSCAFT00000003398	2	4	3	0	9	7	3	1	3
	SPTLC1	1190	1020	1174	1490	874	1449	1807	885	1460
	SLC25A13	284	364	294	282	246	330	414	361	351
	MAP4K4	4013	2976	3266	6425	4554	5406	7326	3697	5007
	ROR2	1596	2262	1599	1275	1424	1736	1388	1356	1188
	PKHD1	9.0062	15.012	34.0812	18.0415	24.0065	25.1228	18	15	15.0022
	ENSCAFT00000003405	0	4.00182	4.00408	3.00512	11.0091	4.00505	6.00889	3.00432	5.00654
	NFIL3	439	598	564	1217	894	1171	1379	643	988
	SYK	1	2	0	33.0801	12.0193	14.1655	4.02309	1.00474	3.0091
	ENSCAFT00000003417	0	0	0	0	0	0	0	1	0
	GADD45G	228	537	229	131	351	198	74	209	75
	EXOC1	742	770	788	938	762	1094	1363	814	1009
	ENSCAFT00000003428	614	585	637	416	374	426	501	310	550
	SEMA4D	55	38	69	8	19	37	12	23	14
	ENSCAFT00000003440	0	7.00775	5.0055	0.02863	0	7.00837	6.00693	1.00107	1.00081
	ENSCAFT00000003437	0	0	0	0	0	0	0	0	1
	DLX6	0	0	0	0	0	0	0	0	1.13608
	SECISBP2	693	651	616	662	468	644	747	445	526
	CEP135	345	242	279	408	199	338	498	247	391
	RFX8	57.1388	52.1733	50.0669	82.6808	93.3552	100.269	70	70.182	66.5189
	DLX5	1	14	5	7	7	3	26	10	16
	RNF149	172	159	174	282	215	215	384	217	312
	CKS2	631	398	428	436	104	318	985	382	859
	SDHAF3	57	59	68	38	43	59	64	36	72
	MCM3	1799.16	1348	1215.08	2050	348	1225.11	964.18	337	618.051
	CNOT11	507	420	477	881	599	761	720	503	611
	ENSCAFT00000003455	0	0	0	0	0	0	0	0	0
	SHC3	1	0	0	4	1	2	2	0	0
	KIAA1211	128	47	79	251	123	159	153	68	101
	CREB3	1226.75	1212.4	1048.35	1044.27	1700.96	1338.15	779.553	839.365	630.181
	S1PR3	13	22	8	16	12	19	33	26	23
	TBC1D8	133.009	113.252	141.029	311.024	229.151	337.021	194.006	101.158	164.273
	TAC1	0	1	0	1	1	2	7	6	4
	SPIN1	2907	2553	3164.97	3563	2830	4095	4698	3113	4173
	AASDH	259	220	100	396	227	255	527	274	198
	EFHC1	46	36	30.0554	15	19	10	26	24	13
	CDK20	653	539	828	865	428	1108	1076	422	919
	TRAM2	1789	1713	2004	918	1098	1065	1578	1498	1251
	RPL31	5686.72	7935.91	6406.18	4354.44	6437.27	5221.74	4092.76	3934.45	3464.55
	ENSCAFT00000003479	323	304	319	348	303	365	391	305	272
	PPAT	542.579	548.834	472.089	552.385	408.432	538.332	454.888	368.178	415.504
	ENSCAFT00000003482	0	2.36017	0	0	0	2	0	2	1
	TMEM14A	724	981	812	522	410	560	858	628	710
	ASNS	6491.4	6536.18	7328.59	7170.98	6836.47	8124.65	9126.83	6275.54	7819.91
	NPAS2	49	46	29	139	71	90	49	46	50
	ZNF169	332	332	335	494	485	539	438	402	377
	RGP1	217.277	235.624	202.881	196	186.509	237.431	251	163.397	187.969
	PDCL3	786	829	880	636	531	593	810	501	670
	C1GALT1	328	286	359	720	535	767	522	285	498
	ENSCAFT00000003496	1	0	0	4	0	0	1	0	0
	PTPDC1	27	47	51	38	43	60	28	41	38
	ENSCAFT00000048854	0	3	1	7.02058	3	3	3	4	2.79703
	NPR2	718	530	690	369	233	313	685	459	575
	BARX1	0	0	2	0	1	0	1	1	0
	CHST10	1397	1477	1484	1508	1412	1652	1502	1304	1323
	PAICS	1401	1325	1505	1381	937	1341	1719	1036	1441
	ENSCAFT00000003509	0	26.2057	0	2.00311	18.166	0	1.00191	16.0559	0
	MIOS	523	456	484	583	405	571	884	468	715
	LONRF2	21	13	16	8	10	14	3	10	7
	HINT2	212	265	196	131	112	124	101	84	102
	FAM221B	1	7	4	8	5	5	6	6	9
	SRP72	3096	3248.44	3339.36	3340.1	2966.5	3370.68	3454.12	2262.44	2818.1
	GLCCI1	311.694	287.155	437.021	292.884	191.739	338.955	801.053	370.513	673.768
	ENSCAFT00000048855	39	58	37	63	60	64	62	56	49
	TMEM8B	96	73	88	113	108	121	120	93	132
	PHF2	1320	932	1145	1478	1200	1484	1319	1052	1248
	REST	281	206	277	502	452	568	455	359	438
	ICK	2296.43	1168.09	1919.34	2712.55	1514.58	2476.64	2777.27	1359.44	2019.92
	NOA1	299.338	309.1	255.94	352.475	259.398	359.842	351.904	261.778	327.902
	ICA1	3	45	27	47	52	42	21	40	27
	REV1	901	886.203	835	1040	856	1011	1108	709	830
	FAM120A	6612	5215	5921	7069	5855	7261	7504	5426	6350
	FBXO9	763	888	777	996	1188	1138	1097	957	958
	WNK2	27.4414	29.3962	28.2345	116.413	193.748	202.955	36.7879	59.0584	31.1105
	NINJ1	324	319	412	700	647	865	285	206	293
	PHF14	519	472	503	521	451	499	474	260	388
	GCM1	0	3	0	5	12	2	9	6	1
	CARD19	190	248	239	110	139	163	141	202	168
	ELOVL5	2325	1951	1987	2763	2129	2808	2327	1332	1320
	SUSD3	0	0	0	0	0	0	0	0	0
	EIF5B	1781	2080.8	1709	2182	1756	1781	2344	1410	1623
	THSD7A	0	1	0	0	3	2	0	0	0
	RECK	497.62	342.785	411.024	618.606	496.843	618.668	747.85	522.592	557.962
	FGD3	0	0	0	2	3	1	0	1	0
	ENSCAFT00000003586	2	0	0	0	0	1	0	0	0
	CCIN	0	0	1	5	6	10	3	0	0
	TXNDC9	472	537	418	773	579	766	1250	703	1076
	GCLC	463	345	424	514	378	521	561	381	470
	BICD2	1168	918	928	896	866	881	857	808	744
	ENSCAFT00000003611	0	0	0	1	0	0	0	0	0
	LYG1	6.22914	6.0991	3.0718	5.18476	4.05679	4.17649	4.12225	1.09659	7.32944
	CLTA	2938	3057	2796	2478	2218	2238	2383	1835	1964
	IPPK	230	227	232	236	181	183	273	209	264
	MITD1	38	36	26	55	40	43	80	58	36
	POLR2B	1444	1232.74	1331.29	1307.38	1049.18	1300.18	1709.78	1109.45	1434.61
	LIPT1	133	93	172	175	90	159	166	78	159
	KLHL31	47.101	45.0937	50.4664	105.972	73.5631	104.579	51.471	24.4203	28.1907
	ECM2	306	276	288	371	306	325	607	316	395
	GNE	705	697	642	1049	964	1029	1289	911	1043
	LRRC1	177	103	125	291	209	240.281	142	79	97
	ENSCAFT00000003616	458	307	428	642	474	600	716	477	506
	ASPN	9442	10498	11946	3620	5278	5379	8980	9888	8379
	VWDE	65	73	119	40	88	80	61	67	60
	OMD	43	15	58	21	20	31	43	15	27
	TSGA10	8	8	5	27	18	10	19	15	7
	OGN	1051	907	1135	346	322	295	512	522	268
	RNF38	655	332	567	780	531	812	583	403	542
	MLIP	0	0	0	1	0	0	0	0	0
	ARL4A	202	169	199	121.129	121	130	92	84	61
	KIAA1211L	0	6	1	2	11	3	5	11	5
	MGAT4A	10	37	9	49	47	30.0039	19	26	23.4836
	NOL8	1065	1001	1001	951	614	873	1161	694	893
	FAM83B	0	0	2	0	0	0	0	0	0
	COA5	198	302	225	189	168	239	193	172	188
	IGFBP7	13693.7	16154.3	13982.2	23182.4	24929.8	27673.4	19782.3	19643.2	20026.3
	ENSCAFT00000003653	3.15279	1.09842	0	1.07376	0	0	1.08412	0	1.0627
	ENSCAFT00000003654	0	0	0	0	0	0	0	1.00262	0
	MELK	501	273	301	560	73	355	610	148	418
	ENSCAFT00000003656	13.9092	17.5102	23.5684	6.76869	5.33885	13.281	8.35885	1.67785	22.9695
	ENSCAFT00000003659	0	0	0	0	0	0	0	0	0
	IARS	4965	4771	5053	6583	5821	7063	7631	5319	5795
	HMGCLL1	5	2	1	1	1	2	1	3	1
	ETV1	749	431	699	900	534	831	830	438	632
	INPP4A	868.235	777.936	801.447	1094.84	1041.28	1314.46	1178.68	945.909	1058.14
	BMP5	3.01407	2.00652	3.16621	5.0207	6.03942	7.05246	1	1.0059	3.01185
	MFSD14B	1082	851	864	1210	945	1216	1616	1253	1506
	COL21A1	4	4	2	15	1	9	2	2	5
	UBE2M	1215	1501	1270	1364	1270	1370	1588	1141	1436
	ENSCAFT00000003679	671.988	397.907	655.284	611	411.318	597.191	491	337.645	428.211
	ENSCAFT00000003683	0	0	0	0	0	0	0	0	0
	CHMP2A	1055	1047	1056	662	639	624	649	456	484
	TRIM28	4867.24	4693.93	4415.26	4466.93	3001.91	4269.88	3740.86	2456.71	3305.34
	ZBTB45	168	107	126	119	91	109	94	70	65
	PAX5	29.6047	44.8375	32.6784	28.015	43.6031	39.2254	37.2274	31.2445	29.9973
	VWA3B	0	2	0	0	0	0	0	1	1
	ENSCAFT00000003706	170	179	143	187	149	192	247	209	225
	ZNF584	31	44	40	30	45	21	29	29	23
	RNF225	1	1	0	0	0	0	4	0	3
	ADGRL3	69	63	158	86	89	133	59	53	114
	TMEM131	2314.13	2069.46	2398.12	2961.22	2049.11	2896	4405.07	2959.06	3796
	RPS5	8520	10684	8748	8580	8727	9543	8334	6642	7996
	A1BG	4	6	3	10	6	8	4	1	7
	GRHPR	336	430	442	342	390	381	320	352	342
	ZAP70	0	0	0	1	0	2	0	3	1
	ZNF135	464	396	408	468	364	525	541	303	423
	ENSCAFT00000003728	85	99	102	82	71.3749	87	121	63	98.3682
	POLR1E	770	861	805	635	448	655	757	506	621
	ACTR1B	1691.15	1751	1741	2183.49	1828	2231.83	2714.99	2003	2439.8
	FBXO10	124	92	128	115	112	102	108	91	77
	FRMPD1	5	7	2	7	6	8	9	10	3
	COX5B	1399	1417	1420	771	773	840	895	648	817
	FAM178B	1	8	0	49	38	31	14	8	5
	EXOSC3	170.514	147.94	180.266	128.956	114.617	164.558	216.099	113.667	167.179
	ZSCAN18	436.934	502	409	644	581	643	673	516	548
	SEMA4C	236	190	205	429	239	381	416	250	346
	DCAF10	320	292	316	386	381	414	447	338	376
	ENSCAFT00000003753	516	352	486	604	649	693	617	496	474
	ANKRD39	334	362	361	382	330	408	425	312	389
	SHB	97.1218	111	61.0771	432.322	326.03	289.529	87.1268	95.0177	55.2016
	ALDH1B1	65.1677	83.2066	63.3589	69.2683	59.7644	63.4626	95.1257	65.3425	48.9854
	CCDC180	15.1592	31.4355	13.0645	36.1991	23.3869	37.3415	18.2675	16	16.0311
	CNNM4	206	332	195	354	496	425	568	805	504
	LMAN2L	221	324	214	237	347	305	224	406	295
	ENSCAFT00000003788	1	0	0	4	0	3	2	0	1
	ENSCAFT00000003789	0	0	0.684569	0.529546	0	0	0	9.8e-05	0
	ENSCAFT00000003790	0	0	0	0	0	0	0	0	0
	FER1L5	2	23.0015	11.0004	11.0005	20	33.192	13.0034	29.0002	18.0131
	ENSCAFT00000003792	274	241	253.532	402	307.464	355.496	425	246	333
	DST	4563.72	4385.02	5212.26	5288.02	5429.07	6150.14	8238	7539.08	8074.12
	AGMO	1	4	3	4	3	10	5	0	5
	TDRD7	82	90	117	242	123	244	97	77	86
	MEOX2	27.2246	5.04013	10.1359	84.3846	39.1679	54.4684	28.2695	8.07195	12.1184
	ZNF550	25	34	24	26	15	21	18	16	18
	BZW2	1675	1612	1522	2255	1849	2023	1936	1347	1461
	KANSL3	2241.94	2194.35	2049.44	2737.63	2371.4	2788.29	3150.64	2321.3	2422.67
	SOSTDC1	0	1.00585	2	2.00637	4.00994	0	4.03301	4.007	4.03625
	TMOD1	0	16	5	23	58	58	16	31	15
	ANKMY2	715	736	705	706	596	629	620	578	388
	DUXA	3	4	2	2	2	4	3	6	1
	TSPAN13	126.365	58.5629	78.4907	90.8487	77.6262	74.0714	97.3826	79.5093	124.74
	OXER1	0	7	0	9	6	2	5	4	2
	HAAO	0	0	0	0	2	0	0	0	0
	TSTD2	293	287	288	310	211	268	255	209	217
	ENSCAFT00000003849	823.132	1156.05	648.095	984.653	758.657	801.938	1330.29	954.678	921.774
	ENSCAFT00000003851	1.51498	4.01684	1.00509	4.00209	3.11608	0	0	0	2.00105
	NCBP1	1569	1511	1363	1557	1148	1390	1584	985	1219
	BEND6	665	466	826	268	245	315	396	322	362
	ENSCAFT00000003863	1314	645	980	1764	989	1489	4268	979	2356
	ZNF451	602	563	616	933	609	842	1177	736	941
	XPA	176	137	147	181	170	220	125	98	100
	ENSCAFT00000003870	618.417	386.885	544.649	655.525	436.591	701.703	763.51	360.718	507.101
	ZNF268	106	81	103	104	93	138	104	85	66
	RAB23	689	582	573	673	538	713	938	705	827
	TRMO	161.413	200.372	195.124	164.211	156.098	179.155	136.168	114.19	176.041
	HEMGN	8.16028	7.00096	6	6.0404	1	8.01701	8.12712	16.1331	5.03608
	THADA	459	295	342	400	236	387	569	280	498
	ANP32B	2167	2216	2229	2631	1462	2471	3117	1527	2462
	ENSCAFT00000003881	18.8198	0	0	0.000137	0	0	3.49447	0.226644	0
	SNX13	595	450	577	685	751	856	853	565	578
	NANS	1094	1095	1046	1199	840	1127	959	632	894
	KHDRBS2	0	0	0	1	0	0	0	0	0
	TRIM14	117	99	109	127	85	77	87	44	46
	ENSCAFT00000003907	0	0	0	2.00509	0	1.00694	2	0	1
	CORO2A	17.113	19.1221	20.1518	17.0939	28.1983	22.1677	15.0235	15.0247	11.0284
	ZNF667	124	78	114	122	103	145	78	54	74
	ZNF787	456	471	457	525	412	501	414	314	338
	TBC1D2	128	140	137	80	100	95	58	103	32
	GABBR2	30.0196	15	26.0055	103.053	50.7209	71.4977	77.059	24.8089	38.0423
	PLEKHH2	216	117	165	309	201	299	281	133	176
	PTP4A1	380.74	332.729	386	712	575	707.88	995.534	503	648
	ENSCAFT00000003927	0	0	0	0	0	0	0	0	0
	ANKS6	273	251	280	214	322	262	218	255	167
	PHF3	1575	1134	1566	2027	1578	2214	2358	1460	1817
	GALNT12	153	114	142	60	84	71	60	61	34
	ENSCAFT00000003932	0	0	0	5	9	3	5	3	4
	HDAC9	265	349	343	379	516	568	388	552	463
	DYNC2LI1	107	105	169	115	109	122	157	118	93
	SLC2A1	480.114	1671.98	802.597	1053.37	1665.32	1542.79	567.542	1098.97	823.176
	ABCG5	1	0	0	0	0	0	0	0	0
	ZNF691	83	96	102	114	90	76	67	73	108
	FERD3L	0	2.17809	0	0	0	0	0	0	0
	ERMAP	0	0	0	56	38	64	0	0	0
	TWISTNB	305	283	322	343	228	347	495	266	461
	SVBP	207	191	182	207	150	217	242	168	209
	TMEM196	8	12.0102	8.05524	23.064	10	27.0602	16.0364	13.4918	5.0035
	TMEM269	0	0	0	0	0	0	0	0	0
	MACC1	0	1	0	3	2	6	0	0	0
	C15H1orf50	165	176	166	120	141	133	117	73	79.1882
	ENSCAFT00000003970	13.4532	0	13.7508	12.6776	13.1508	15.2096	13.3449	5.82138	5.045
	ABCG8	0	0	0	0	0	3	0	0	0
	ITGB8	66	31	42	128	165	181	38	31	50
	ENSCAFT00000003981	0	3.00053	1.00019	1.00017	1.00016	0	0	1.00012	2.00021
	ENSCAFT00000003982	1	1	2	1	0	1	1	2	3
	COL15A1	22164	19807	20706.8	15883	25875	20300	29210	31534	26286
	P3H1	4535.52	3729	3806.44	4322.53	3573	3972.82	3539.18	2805.18	3106
	LRPPRC	2804	2512	2645	3615	2361	2960	3972	2100	2739
	TGFBR1	1452	1832	1606	4338	3808	4370	3915	3510	3644
	EPN1	3154	2932	2748	3248.86	2591	3084	3832	2646	3452
	ALG2	360	384	351	356	406	478	477	432	410
	SEC61B	1560	1717	1701	935	1217	1144	807	803	846
	PPM1B	578	661	636	714	548	742	1117	702	1060
	SLC3A1	155.043	148.625	151.402	204.489	181.999	223.736	243.12	170.602	187.207
	STX17	102	60	110	115	83	101	115	92	60
	CLDN19	3	9	2	0	15	0	0	9	1
	ENSCAFT00000004010	10251.9	9137.02	10112.2	8269.14	7361.12	8080.79	8200.82	5988.22	6723.05
	ERP44	1044.71	969.201	1015.98	1136.35	1001.86	1249.45	1294.11	895.568	1128.9
	PREPL	273	314	407	496	402	573	735	454	583
	PPIH	326.231	260.854	298.071	249.726	145.901	205.304	162.214	78.4521	157.44
	LMBRD1	931	1257	995	1473	1386	1448	1185	1064	1022
	CAMKMT	72.146	74.1217	82.1485	143.056	89.2074	107.065	118	89.5061	128.561
	SIX3	5	1	3.00884	1	2.60805	4.07599	1.01191	3	2.00698
	ENSCAFT00000004019	1885.56	1683.72	622.091	1596.5	1884.18	787.043	1920.91	1437.53	688.367
	CCDC30	41	42	73	56	57	81	46	38	28
	SIX2	10	2	2	1	0	0	0	0	2
	U2AF2	3461	3352	3227	2720	1981	2529	2974	2102	2676
	INVS	851	629	912	1124	1104	1244	1177	941	942
	PPCS	357.73	404.665	408.801	352.543	259.033	344.734	344.995	314.841	255.658
	SRBD1	573	447	443	534	311	460	702	397	573
	ZMYND12	0	0	2	0	0	0	0	1	0
	RIMKLA	29	16	14	19	23	24	10	7	5
	CCDC106	195	240	231	162	173	163	291	213	179
	ENSCAFT00000004038	2.19101	1.0508	0	0	0	0	0	0	0
	ENSCAFT00000044737	750.851	680.658	659	771.217	669.081	720	761.212	617.23	726.273
	FOXJ3	721	589	674	866	633	792	994	723	768
	ZNF865	527	547	464	520	457	563	334	312	312
	TEX10	546	515	503	778	450	674	641	422	495
	GUCA2A	0	0	0	0	1	0	0	0	0
	SSC5D	1804	1382	2043	736	692	878	961	926	730
	NAT14	117	205	126	188	216	257	181	156	140
	HIVEP3	211	180	143	201	169	222	152	171	174
	MSANTD3-TMEFF1	434.057	442.33	316.489	699.254	457.037	560.476	482.261	408.06	313.998
	ISOC2	393	476	396	346	402	344	284	313	288
	CAVIN4	8	20	12	50	35	48	65	35	44
	RPL28	8187	9753	8268	6592	6958	7084	7227	5509	7032
	PLPPR1	0	2	1	0	2	1	0	4	2
	TMEM190	5	13	22	8	1	4	21	15	19
	IL11	39	67	44	87	88	123	396	116	523
	COL9A1	0	0	0	0	0	2	0	0	0
	ENSCAFT00000004072	0	0	0	0	1	1	4	5	3
	SCMH1	389	350	388	449	365	418	449	349	402
	KMT5C	62.0972	92.1159	68.2305	86.6389	110.068	103.116	25.0516	45.2427	39.1218
	TMEM150B	3.53464	6	16.8533	76.5471	115.622	86.8754	5.60032	6.21185	6.29828
	ZNF189	120	138	121	168	100	138	142	76	141
	ALDOB	0	1	0	4	1	1	3	0	0
	FAM135A	768	900	790	921	984	1107	1445	1351	1293
	SLFNL1	2	0	0	2	5	7	0	5	1
	BRSK1	99.8122	128.029	72.7034	400.743	409.244	418.717	268.195	210.313	210.529
	SDHAF4	112	122	108	98	93	106	216	132	174
	TMEM246	40	22	28	87	92	112	77	61	60
	ENSCAFT00000004099	2	1	1.00089	0	4	4	1	0	0
	HSPBP1	939	1189	941	863	569	716	832	517	715
	ENSCAFT00000004102	0	0	0	1.00208	0	1.00186	1.00155	1.00172	0
	RNF20	846.042	934.975	910.918	1156.16	1065.39	1188.45	1321.14	866.209	1001.8
	PPP6R1	1626	1591	1408	1646	1359	1463	1410	1006	1243
	TMEM86B	4	2	6	8	3	6	5	12	6
	PRKCE	511	344	405	861	665	752	754	533	561
	PTPRH	0	0	0	0	0	0	0	0	0
	SMAP1	509.963	398	558	474.553	493	511	587.91	364	514
	SYT5	1	4	8.02829	7	1	10	4	8	2.00338
	DNAAF3	98	113	103	60	55	53	58	63	52
	B3GAT2	47	28	36	26	30	39	20	14	18
	GRIN3A	0	0	0	1	0	0	0	0	0
	TNNI3	5	3	5	5	4	6	5	12	6
	ENSCAFT00000004117	4.38951	2.18174	8.61558	5.56741	1.11011	7.57092	2.14947	2.15021	4.50093
	TNNT1	0	0	0	5	0	0	0	0	0
	PPP1R12C	1115	1348	1117	1191	1248	1324	1119	893	885
	EPAS1	934	1534	1116	4670	4088	4260	3037	2418	2839
	EPS8L1	17	10	5	18	16	11	12	7	5
	TMEM247	0	0	0	0	0	0	0	0	1
	ATP6V1E2	0	0	0	0	1	0	0	3	1
	RHOQ	1164	1419	1337	1262	1716	1382	2047	1842	1693
	PIGF	631	748	698	727	892	978	1197	981	893
	CRIPT	203	224	220	141	166	218	179	177	168
	SOCS5	999	811	1202	836	585	844	1330	867	1050
	RDH13	123.807	135.063	132.914	160.41	89.1848	182.843	92.8081	92.4541	103.196
	RIMS1	96	83	83	121	83	133	192	79	134
	TTC7A	3298	2460	3114	4864.36	4586	5381	1817	1727	1688
	ENSCAFT00000004157	0	0	0	0	0	0	1	0	0
	KCNQ5	6	5	8	4	2	0	1	0	0
	ENSCAFT00000004176	880.081	249.964	192.593	1171.79	298.707	318.898	638.983	145.103	168.071
	LENG8	726	765	764	872	788	898	1121	835	1004
	RPS9	10935	11973	11886	9552	9587	11517	9255	7057	9209
	EPCAM	15.1205	10.1681	17.9339	17.626	11.336	10.4875	20.3223	10.432	8.59062
	ABCB5	0	0	1	0	0	0	0	0	0
	MTO1	373	376	384	465	360	415	587	352	509
	EEF1A1	37040.2	50276.4	50586	47046.1	55089.5	52865.9	38439.6	29360.8	31796.1
	TTYH1	0	0	0	3	0	0	1	1	1
	SLC17A5	720.996	431.093	613.088	1067.25	851.333	1100.56	1077.82	754.775	704.468
	MSH2	465	317	341	398	172	274	157	114	81
	ENSCAFT00000004188	3	1	5	2	0	1	0	1	5
	SMC2	793	444	553	1066	136	742	1422	566	1394
	CD109	2901	1713	2737	1637	1904	1641	2058	2071	1524
	MSH6	795	688	537	565	383	422	368	328	290
	ENSCAFT00000004206	0	0	0	0	0	1.20088	0	0	0
	FBXO11	927	1010	1131	1413	1075	1486	1919	1316	1595
	SP4	194.615	109.186	162.064	238.084	105.346	236.198	213.809	115.556	241.193
	TSEN34	1188	796	950	815	582	680	742	431	514
	PPP1R21	779	668	839	936	700	978	1075	682	918
	MBOAT7	1240	994	1093	1401	1072	1347	1494	1041	1116
	GTF2A1L	110.754	165.532	112.605	204.171	445.041	241.02	220.287	325.169	165.307
	ENSCAFT00000004254	0	0	1	0	0	0	0	0	0
	TMC4	11	12	15.1061	4	7	10	17	2	13
	LHCGR	0	2.04578	1	3	0	1.00127	1.00133	0	1
	ENSCAFT00000004258	7.709	0	1.50985	0	0	1.3307	0	0	12.0932
	LENG1	99	108	87.8939	69	65	86	100	70	108
	CNOT3	955	804	848	1275	730	1042	1487	816	1155
	PRPF31	1148	1159	1086	994	796	918	900	556	740
	TFPT	228.43	288.538	229.281	147.11	164.374	176.112	219.154	161.361	186.38
	COL12A1	11413	10917	7623	10472	13815	8926	15604	13819	9616
	ENSCAFT00000004266	72.5697	40.4624	63.7188	16.8903	29.6256	21.8878	36.8462	39.6388	59.6199
	ENSCAFT00000004270	0	0	0	0	3	0	1	0	0
	ENSCAFT00000004280	0	0	0	0	0	0	0	0	0
	TMEM30A	3161	2711	2967	3802	3229	3814	4313	2981	3394
	FILIP1	10	36	12	81	184	75	84	79	12
	SENP6	1161	1069	1223	1536	1075	1552	2106	1219	1718
	ENSCAFT00000004299	0	0	0	0	0	4	0	0	0
	ENSCAFT00000047290	0	1.64786	8.06711	13.0457	0.026441	0.722283	1	0	6
	EPHA5	0	9	1	1	6	0	0	14	2
	DNAH11	11.0189	7.00884	17.0472	12.0123	10.0082	21.0357	6.01043	14.0677	5.02585
	ASB3	514.244	401.225	476	668	501.51	684.261	695.341	404	526.557
	CHAC2	80	46	44	64	53	77	117	58	90
	ENSCAFT00000004310	0	0	1	0	0	0	3	0	1
	ERLEC1	1387.76	1197.77	1246	1443	1273.49	1680.74	1168.66	924	1188.44
	ABCA1	43	357	74	629	1387	785	415	720	283
	CDCA7L	913.981	704.991	898.953	1097.99	546.992	1048.96	521.99	275.932	437.974
	PSME4	1537	1526	1459	1570	1720	1803	1968	1648	1743
	ENSCAFT00000004336	0	1.00076	4	0	0	0	1	0	3
	RAPGEF5	0	4	0	0	5	0	0	4	0
	CTPS1	864	961	699	742	549	663	788	487	612
	IL6	0	0	0	3	11	5	14	3	19
	ENSCAFT00000004356	0	0	0	2	1	0	0	0	0
	ENSCAFT00000004345	0	0	0	0	0	1	0	0	2
	C10H2orf73	3	7	7	0	2	2	2	1	3
	MYO6	833	720	810	851	675	885	657	581	591
	FAM126A	1635	1584	1452	2220	2092	2280	2628	2216	2041
	ENSCAFT00000004354	705	910	733	462	601	502	494	451	474
	SPTBN1	9100	5954	7680	9386	6702	8750	8549	4784	5249
	ZNF331	256.497	269.94	254.005	245.803	282.805	290.071	267.448	308.888	247.601
	KLHL7	391	402	452	629	517	628	661	640	670
	ENSCAFT00000004381	39.3595	18.4411	13.5495	27.9761	35.4473	20.8508	29.6524	10.3336	32.1854
	CENPC	1268	909	1066	1539	999	1307	2083	950	1483
	GPNMB	6309	3958	4527	7602	5432	6525	12487.1	6749	8950
	MALSU1	398.87	393.723	397.699	353.179	355.46	339.589	355.976	288.142	296.042
	STAP1	2	5	9	5	4	7	9	5	18
	SLC44A1	1275	814	1395	1597	1256	1684	1565	1255	1416
	EML6	2	3	8	11	24	22	6	16	10
	UBA6	857	930	951	1249	981	1279	1476	862	1209
	IGF2BP3	1	1	0	0	0	1	0	0	0
	FSD1L	74	66	83	47	55	74	84	64	70
	IMPG1	0	0	0	0	0	0	0	0	0
	FKTN	93	89	111	193	142	221	237	132	235
	RTN4	11033	12928	10535	10914	11430	12195	13606	12351	12321
	PPP2R1A	3435	3365	3114	3009	2905	2883	2638	2037	1989
	ZNF462	1211	581	686	2407	1127	1853	1890	870	1597
	ENSCAFT00000004438	0	0	0	0	0	0	0	0	0
	MEI4	25.6337	26.6063	57.0759	24.0879	22.3608	57.9835	36.2175	15.4237	51.652
	ENSCAFT00000004446	192	168	212	99	128	128	175	149	202
	FAM221A	24	50	64	13	27	17	42	61	35
	TRA2A	195	239	213	375	246	373	636	335	521
	RAD23B	2282	2057	2325	2138	1577	1942	2098	1530	1675
	IRAK1BP1	61	78	63	61	38	62	75	51	66
	STK31	0	0	0	0	0	0	0	1	0
	CCDC88A	3434	2871	2851	7179	5731	6786	5745	4350	4720
	KLF4	2606.52	2441.58	3184.77	5928.74	4537.44	6081.82	4203.12	3624.81	4017.16
	ACTL7B	132	99	105	120	123	131	72	70	62
	ENSCAFT00000044606	59	70	74	61	66	84	97	57	70
	NPY	0	0	0	0	0	0	0	0	1
	TMPRSS11A	0	0	0	4	1	1	1	0	0
	ACTL7A	38	32	27	43	48	46	30	24	21
	PHIP	578.177	335.101	523	730.387	371.738	607.73	887	376.494	792.928
	ENSCAFT00000004494	0	0	0	4	0	6	3	3	1
	HMGN3	224	203	198	178	151	230	242	201	222
	HAS1	408	329	311	631	243	577	777	213	932
	KCNQ4	0	2.04777	2.02386	1.02555	2.05107	1.05887	3.19002	5.10829	0
	MPP6	325	173	241	315	131	195	485	184	324
	ELP1	915	741	818	981	744	1015	980	597	939
	CLHC1	9	6	24	27	19	42	27	22	42
	SPACA6	157	72	148	96	102	121	108	71	72
	YTHDC1	842.22	837.144	807.148	1055.35	693.489	1019.08	1421.92	803.371	1236.77
	LCA5	173.52	174.816	210.373	236.473	116.225	224.771	317.573	131.513	300.477
	ENSCAFT00000004513	0	0	0	0	0	0	1	0	0
	SH3BGRL2	5	7	4	6	3	7	13	7	14
	GSDME	11	12	21	6	0	10	13	9	17
	NFYC	360.094	387	379	369.459	291	379	404.356	251.435	393
	MTIF2	246	256	269	412	271	451	536	256	409
	RIMS3	1	2	5	4	10	10	6	2	2
	ENSCAFT00000004526	214	307	243	217	140	247	305	182	274
	ENSCAFT00000004536	0	0	3	0	0	0	0	0	0
	CTNNAL1	8	24	21	76	124	138	19	28	10
	TMEM245	277	230.13	297	414	478	411	307	339	275
	CFAP36	354	436	362	813	494	762	633	428	646
	FRRS1L	0	1	0	4	0	1	2	0	0
	TTK	334	161	193	427	39	250	651	285	536
	EPB41L4B	41	20	65	11	9	16	4	7	9
	BCKDHB	308	266	317	213	158	225	307	186	176
	OSBPL3	6	10	5	13	56	34	3	23	4
	ENSCAFT00000004560	538	583	455	367	334	452	444	300	369
	ETFB	284	413	292	279	289	306	258	213	298
	URGCP	720	816	766	884	760	836	671	588	548
	IGLON5	1	13	0	1	37	5	8	41	3
	ENSCAFT00000004532	6	3	4	8	0	7	6	2	3
	CYCS	1156	1322	1042	1645	1168	1614	2399	1307	2205
	UGT2A1	0	0	0	1	0	0	0	0	0
	ENSCAFT00000004586	3050	3271	2756	2582	2244	2365	2276	1850	1830
	PPP4R3B	1222	1101	1329	1343	1021	1440	2053	1009	1492
	IBTK	1992.47	1933.04	2018.91	2528.43	2160.09	2759.51	3090.3	1810.26	2575.8
	NFE2L3	12	27	14	47	47	79	16	12	14
	PTPN3	104	71	91	130	116	119	40	68	26
	SULT1B1	1	0	0	4	0	2	0	0	0
	ENSCAFT00000004595	4	0	0	0	0	1	1.00018	0	0
	ENSCAFT00000004597	283.323	212.179	188.24	243.022	238.587	225.799	335.216	257.521	336.65
	TPBG	3119	1421	2276	2943	2043	3258	1283	904	1072
	PGAM2	3	1	5	0	5	5	0	1.00375	4
	ENSCAFT00000004604	1	0	0	0	0	0	0	0	0
	UBE3D	243	218	251	154.199	200	205	217.143	154.82	211
	KLK14	0	1	0	2	2	2	0	3	0
	KLK13	0	0	0	0	0	0	0	0	2
	HNRNPA2B1	6300	5527	5647	6087	3232	5341	5340	2346	4121
	ENSCAFT00000004621	63	85	70	52	48	46	37	67	27
	ENSCAFT00000004620	0	0	2	0	0	0	0	0	0
	PNPT1	522	419	434	486	297	460	671	335	528
	CABS1	0	0	0	0	0	1	0	0	0
	AKAP2	2191	2302.38	2023.95	3007.98	3240.62	2765.91	2735.5	3002.01	2718.21
	AMTN	0	0	0	2	0	0	0	0	1
	KLK7	0	0	0	0	0	0	0	0	0
	CBX3	1573	1253	1440	1731	1203	1781	1797	1070	1543
	DOPEY1	342	302.345	314	544	444	587.604	689.67	420	552.118
	KLK6	0	0	0	0	0	0	0	0	1
[truncated: 15,865 more rows]

## Sheet: Supplementary Table 2
	Supplementary Table 2. Gene list upregulated in cADSCs by either TNF-α+IFN-γ priming or colitis-colon priming, and gene list commonly upregulated by both primings
	TNF-α+IFN-γ (957 genes)	Colitis-colon (628 genes)	Common (264 genes)
	A4GALT	ABCC9	ABCC9
	ABCA1	ABCG1	ABCG1
	ABCA3	ABL2	ACOT11
	ABCB1	ACER2	ACSS3
	ABCC9	ACOT11	ADAMTS4
	ABCG1	ACSS3	AGPAT3
	ABHD8	ADAMTS4	ALAS1
	ABR	ADAMTS5	ALPK3
	ACHE	ADGRG6	ANKRD33B
	ACO1	AGPAT3	AOC2
	ACOT11	AKAP13	AP3M2
	ACOT4	AKIRIN2	ARHGAP28
	ACP2	ALAS1	ARMCX5
	ACP5	ALPK3	ARRDC4
	ACSL6	ANKRD11	ATF3
	ACSS3	ANKRD12	ATXN7
	ADAM22	ANKRD33B	AVIL
	ADAMTS12	ANLN	BACH2
	ADAMTS4	AOC2	BCL6
	ADAMTS7	AP3M2	BDKRB1
	ADGRG2	ARHGAP28	BDKRB2
	ADGRL2	ARID1A	BHLHE40
	ADO	ARID5B	BIRC3
	ADORA1	ARL5B	BNC2
	ADORA2A	ARMCX5	BRSK1
	ADRA2A	ARRDC3	BTG2
	AGBL4	ARRDC4	C15H1orf216
	AGO1	ASCL1	C1R
	AGPAT3	ASPM	C1RL
	AJM1	ATCAY	C1S
	AKAP5	ATF3	CALCRL
	ALAS1	ATP8A2	CASP12
	ALDH1A2	ATXN2	CAVIN4
	ALPK1	ATXN7	CCL2
	ALPK3	AURKA	CCL5
	AMMECR1	AVIL	CD274
	ANGPT4	BACH2	CD82
	ANK2	BAIAP2L1	CD83
	ANKDD1A	BAZ2B	CDK17
	ANKRD33B	BCL6	CECR2
	ANO6	BDKRB1	CFLAR
	ANTXR1	BDKRB2	CH25H
	AOC2	BHLHE40	CNTNAP1
	AP3M2	BHLHE41	CPEB4
	APOBEC3Z3	BIRC3	CPED1
	AQP6	BIRC6	CREB5
	ARAP2	BMPR1B	CREBRF
	ARHGAP24	BNC2	CSF1
	ARHGAP28	BRSK1	CXCL16
	ARHGEF28	BTG1	CXCL8
	ARMCX5	BTG2	CYLD
	ARRB1	BUB1B	CYP4V2
	ARRDC2	C15H1orf216	DAAM1
	ARRDC4	C17H1orf56	DNAJB14
	ARSE	C1H19orf54	DOC2B
	ASAP1	C1R	DTX4
	ASCL2	C1RL	EGR2
	ATF3	C1S	ELL2
	ATP8A1	C4H5orf34	ENPP4
	ATP9A	CALCRL	ENSCAFT00000000709
	ATXN7	CASD1	ENSCAFT00000006240
	AVIL	CASP12	ENSCAFT00000007576
	B2M	CAVIN4	ENSCAFT00000011266
	B4GALT5	CBL	ENSCAFT00000012929
	BACE2	CBLB	ENSCAFT00000021577
	BACH2	CCDC77	ENSCAFT00000024140
	BAMBI	CCL2	ENSCAFT00000027182
	BATF2	CCL5	ENSCAFT00000032180
	BATF3	CCNA2	ENSCAFT00000043507
	BCL10	CCNG2	ENSCAFT00000043752
	BCL2	CD22	ENSCAFT00000044384
	BCL6	CD274	ENSCAFT00000044427
	BDKRB1	CD82	ENSCAFT00000045127
	BDKRB2	CD83	ENSCAFT00000045849
	BEGAIN	CDCA2	ENSCAFT00000045996
	BHLHB9	CDCA5	ENSCAFT00000046314
	BHLHE40	CDK1	ENSCAFT00000047013
	BICDL1	CDK17	ENSCAFT00000047324
	BIRC3	CDKN3	ENSCAFT00000048465
	BMP2	CDON	ENSCAFT00000048723
	BMP6	CDYL2	ENSCAFT00000048753
	BMPER	CECR2	ENSCAFT00000049159
	BNC2	CENPA	ENTPD3
	BRSK1	CENPE	EPAS1
	BST2	CENPI	ERN1
	BTBD11	CENPL	EVA1A
	BTG2	CENPO	F3
	C15H1orf216	CEP170	FAM129A
	C15orf48	CEP55	FAM184B
	C1QTNF1	CFLAR	FAM214A
	C1QTNF4	CH25H	FAM241B
	C1QTNF7	CHD6	FAM49A
	C1R	CIART	FBXO32
	C1RL	CLCN3	FGF2
	C1S	CNNM4	FOSL1
	C23H3orf58	CNTNAP1	FOSL2
	C28H10orf71	COL28A1	FOXP2
	C3	COL8A1	FRMPD3
	CACHD1	COLEC12	FRS2
	CACNA1A	CPEB4	FST
	CALCRL	CPED1	GBP5
	CALR3	CREB5	GBP6
	CAMK1D	CREBRF	GCH1
	CASP12	CSF1	GDNF
	CASP7	CSGALNACT2	GEM
	CAVIN4	CSNK1G1	GNAI1
	CBX6	CXCL16	GSAP
	CBX7	CXCL8	HECTD4
	CCDC80	CYLD	HIST1H1C
	CCDC85A	CYP4V2	HIVEP2
	CCIN	DAAM1	HSD11B1
	CCL16	DACT1	IFRD1
	CCL17	DCP1A	IGDCC4
	CCL2	DDIT3	IL15RA
	CCL20	DEPDC1	IL2RG
	CCL5	DNAJB14	IL6
	CCL7	DOC2B	IRF1
	CCL8	DOCK4	JUNB
	CCRL2	DTNA	KBTBD12
	CD177	DTX4	KCNA1
	CD274	DUSP16	KCNH1
	CD40	DUSP8	KCNJ2
	CD70	E2F2	KCNK5
	CD74	ECT2	KDM6B
	CD82	EFNB2	KDM7A
	CD83	EGR1	KIAA1324
	CDA	EGR2	KIF1A
	CDC42EP3	EIF1B	KIF26B
	CDC42SE2	ELL2	KLF10
	CDH17	ELMSAN1	KLF9
	CDK17	ENPP4	KLHL21
	CDK6	ENSCAFT00000000247	KMT2A
	CDKN1A	ENSCAFT00000000709	LAMA4
	CECR2	ENSCAFT00000003863	LCN2
	CELSR1	ENSCAFT00000006240	LIF
	CELSR2	ENSCAFT00000007374	LPAR6
	CEMIP2	ENSCAFT00000007576	LRIG1
	CFLAR	ENSCAFT00000009708	LUZP1
	CH25H	ENSCAFT00000010934	LVRN
	CHI3L1	ENSCAFT00000011266	MACF1
	CHKA	ENSCAFT00000012929	MAFF
	CHL1	ENSCAFT00000013849	MAP1LC3C
	CHPT1	ENSCAFT00000013953	MARCKSL1
	CHST11	ENSCAFT00000017055	MEF2A
	CIITA	ENSCAFT00000020009	MFSD2A
	CILP2	ENSCAFT00000020053	MINDY2
	CLDN34	ENSCAFT00000020575	MMP13
	CLEC16A	ENSCAFT00000020756	MMP2
	CLEC4E	ENSCAFT00000020797	MMP9
	CLIC2	ENSCAFT00000021577	MOXD1
	CLIP4	ENSCAFT00000024140	MST1R
	CLSTN3	ENSCAFT00000027182	MXRA5
	CLU	ENSCAFT00000027435	NEU3
	CMTM4	ENSCAFT00000032155	NFKB1
	CNDP1	ENSCAFT00000032180	NFKB2
	CNNM2	ENSCAFT00000032254	NFKBIA
	CNTNAP1	ENSCAFT00000035531	NGF
	CNTNAP5	ENSCAFT00000037130	NLRC5
	COL13A1	ENSCAFT00000037904	NMB
	COL22A1	ENSCAFT00000038728	NMNAT2
	COL6A5	ENSCAFT00000038861	NOD2
	CP	ENSCAFT00000042953	NTRK2
	CPEB2	ENSCAFT00000043125	OLR1
	CPEB4	ENSCAFT00000043283	PAMR1
	CPED1	ENSCAFT00000043487	PAPPA
	CPM	ENSCAFT00000043507	PARP14
	CPXM2	ENSCAFT00000043752	PARP8
	CREB5	ENSCAFT00000044296	PCSK1
	CREBRF	ENSCAFT00000044384	PCSK6
	CRKL	ENSCAFT00000044427	PDE4B
	CSAD	ENSCAFT00000044538	PDE8A
	CSF1	ENSCAFT00000044683	PELI1
	CSRNP2	ENSCAFT00000045127	PHEX
	CSTL1	ENSCAFT00000045444	PHTF2
	CTNNA3	ENSCAFT00000045481	PI15
	CTNNAL1	ENSCAFT00000045630	PKP2
	CTNND2	ENSCAFT00000045756	PLCG2
	CTPS2	ENSCAFT00000045849	PLCXD2
	CTSH	ENSCAFT00000045996	PLEKHG1
	CTSS	ENSCAFT00000046308	PNRC1
	CUBN	ENSCAFT00000046314	PPP1R15A
	CX3CL1	ENSCAFT00000046509	PRADC1
	CXCL10	ENSCAFT00000046828	PRKCB
	CXCL16	ENSCAFT00000047013	PRRX1
	CXCL8	ENSCAFT00000047156	PSEN1
	CYLD	ENSCAFT00000047324	PTGER4
	CYP26B1	ENSCAFT00000047896	PTGES
	CYP27A1	ENSCAFT00000047916	PTGS2
	CYP27B1	ENSCAFT00000048465	RASGRP2
	CYP4V2	ENSCAFT00000048723	REL
	CYP7B1	ENSCAFT00000048753	RELB
	CYSLTR2	ENSCAFT00000048908	RFX5
	DAAM1	ENSCAFT00000049028	RND1
	DAPK1	ENSCAFT00000049159	RNF44
	DAPP1	ENSCAFT00000049342	RORA
	DCLK1	ENSCAFT00000049723	RSPO3
	DCUN1D3	ENSCAFT00000049727	RTP4
	DDIT4L	ENTPD3	RUNX1
	DDX58	EOMES	RXFP1
	DENND3	EPAS1	SAA1
	DEPTOR	EPB41	SBNO2
	DGKH	EPG5	SDK1
	DHX58	ERN1	SERPING1
	DKK2	ESCO2	SESN2
	DLA-12	EVA1A	SH3PXD2B
	DLA-79	EVI2B	SHISAL1
	DLA-DMA	EYA4	SHTN1
	DLA-DMB	F3	SLC16A6
	DLA-DQA1	F5	SLC16A7
	DLA-DRA	FAM129A	SLC35D1
	DLA88	FAM184B	SLC39A14
	DMGDH	FAM214A	SLC7A1
	DMXL2	FAM241B	SLC7A11
	DNAJB14	FAM49A	SLC9A7
	DNHD1	FAT4	SLCO4A1
	DOC2B	FBXL2	SMPDL3A
	DOK5	FBXO32	SRGN
	DRAM1	FBXO42	STX11
	DSC3	FBXO5	SUSD6
	DTX4	FEM1C	SYDE2
	DUSP22	FGD4	SYTL2
	EBF2	FGD6	TAF4B
	EBF4	FGF10	TBX2
	EEPD1	FGF2	TCIM
	EFCAB7	FGF9	TEC
	EGFR	FKRP	TGFBR1
	EGR2	FMN1	THAP5
	ELL2	FNIP2	TIMP3
	ELOVL7	FOS	TMEM170B
	EMILIN1	FOSL1	TMEM246
	ENPP4	FOSL2	TMEM255A
	ENPP5	FOXP1	TMEM26
	ENSCAFT00000000590	FOXP2	TMEM51
	ENSCAFT00000000628	FRMPD3	TNFAIP3
	ENSCAFT00000000709	FRS2	TNFSF10
	ENSCAFT00000001072	FST	TNFSF15
	ENSCAFT00000003140	G2E3	TRAF1
	ENSCAFT00000003932	GADD45A	TRAF2
	ENSCAFT00000004733	GAN	TRAF3
	ENSCAFT00000004951	GANC	TRIM66
	ENSCAFT00000006186	GAS2L3	TSC22D3
	ENSCAFT00000006240	GATM	TXNIP
	ENSCAFT00000007576	GBP5	USF3
	ENSCAFT00000008190	GBP6	USP54
	ENSCAFT00000008215	GCH1	VASH2
	ENSCAFT00000009057	GDNF	VDR
	ENSCAFT00000011266	GEM	VGLL4
	ENSCAFT00000011372	GFOD1	VWA5A
	ENSCAFT00000011805	GLS	VXN
	ENSCAFT00000012929	GNAI1	WDFY4
	ENSCAFT00000014415	GORAB	XYLT1
	ENSCAFT00000015062	GPRC5A	ZBTB5
	ENSCAFT00000016396	GSAP	ZC3H12A
	ENSCAFT00000017045	HBEGF	ZDHHC14
	ENSCAFT00000017200	HECTD4	ZDHHC15
	ENSCAFT00000017686	HECW2	ZEB2
	ENSCAFT00000017887	HIST1H1C	ZFAND4
	ENSCAFT00000018527	HIST2H2BE	ZFHX2
	ENSCAFT00000020089	HIVEP2	ZFYVE27
	ENSCAFT00000020092	HJURP	ZHX1
	ENSCAFT00000020685	HMGB2	ZMAT3
	ENSCAFT00000021552	HOXB2	ZNF800
	ENSCAFT00000021577	HS3ST1	ZSWIM4
	ENSCAFT00000021829	HSD11B1	ZSWIM6
	ENSCAFT00000021864	HUWE1
	ENSCAFT00000022246	IER5
	ENSCAFT00000023837	IFRD1
	ENSCAFT00000024005	IGDCC4
	ENSCAFT00000024140	IL11
	ENSCAFT00000025271	IL15RA
	ENSCAFT00000026106	IL1RAP
	ENSCAFT00000027182	IL2RG
	ENSCAFT00000027323	IL6
	ENSCAFT00000028890	IRF1
	ENSCAFT00000031870	IRGQ
	ENSCAFT00000032180	ITGA4
	ENSCAFT00000032381	JMJD1C
	ENSCAFT00000038755	JUN
	ENSCAFT00000038771	JUNB
	ENSCAFT00000039234	KATNAL1
	ENSCAFT00000042780	KBTBD12
	ENSCAFT00000043073	KBTBD8
	ENSCAFT00000043139	KCNA1
	ENSCAFT00000043503	KCNH1
	ENSCAFT00000043507	KCNJ12
	ENSCAFT00000043533	KCNJ2
	ENSCAFT00000043752	KCNK5
	ENSCAFT00000044035	KDM6A
	ENSCAFT00000044359	KDM6B
	ENSCAFT00000044384	KDM7A
	ENSCAFT00000044424	KIAA0355
	ENSCAFT00000044427	KIAA1324
	ENSCAFT00000044527	KIF14
	ENSCAFT00000044795	KIF18A
	ENSCAFT00000045127	KIF18B
	ENSCAFT00000045188	KIF1A
	ENSCAFT00000045530	KIF26B
	ENSCAFT00000045643	KIF2C
	ENSCAFT00000045849	KLF10
	ENSCAFT00000045935	KLF12
	ENSCAFT00000045996	KLF6
	ENSCAFT00000046285	KLF9
	ENSCAFT00000046314	KLHL21
	ENSCAFT00000046431	KMT2A
	ENSCAFT00000046557	KMT2D
	ENSCAFT00000046856	KNL1
	ENSCAFT00000046924	KPNA5
	ENSCAFT00000047013	LAMA4
	ENSCAFT00000047031	LATS2
	ENSCAFT00000047067	LCLAT1
	ENSCAFT00000047323	LCN2
	ENSCAFT00000047324	LCOR
	ENSCAFT00000047625	LEMD3
	ENSCAFT00000047792	LHFPL2
	ENSCAFT00000047872	LIF
	ENSCAFT00000048107	LIN9
	ENSCAFT00000048465	LMTK2
	ENSCAFT00000048673	LNX2
	ENSCAFT00000048706	LPAR6
	ENSCAFT00000048723	LPCAT2
	ENSCAFT00000048753	LPP
	ENSCAFT00000049136	LRIG1
	ENSCAFT00000049159	LRP12
	ENSCAFT00000049373	LRRC8A
	ENSCAFT00000049439	LUZP1
	ENSCAFT00000049593	LVRN
	ENSCAFT00000049906	MACF1
	ENSCAFT00000049994	MAD2L1BP
	ENSCAFT00000050031	MAFB
	ENSCAFT00000050058	MAFF
	ENSCAFT00000050076	MAFG
	ENSCAFT00000050151	MAOA
	ENTPD3	MAP1LC3C
	EPAS1	MAP3K10
	EPHX2	MAP3K2
	EPYC	MAPK6
	ERAP1	MARCKSL1
	ERAP2	MASP1
	ERBB3	MED18
	ERMAP	MEF2A
	ERN1	METTL4
	ESM1	MEX3A
	ESYT3	MFSD2A
	ETV6	MGA
	ETV7	MICU3
	EVA1A	MINDY2
	EVA1C	MMP13
	EVI5L	MMP2
	EXO5	MMP9
	EXOC6	MOSMO
	EYA1	MOXD1
	F2RL3	MPP7
	F3	MST1R
	FAM110A	MXD1
	FAM117A	MXRA5
	FAM117B	MYC
	FAM129A	MYCBP2
	FAM171B	MYEF2
	FAM178B	MYH1
	FAM184B	NAB1
	FAM189A2	NAIF1
	FAM19A4	NAPB
	FAM19A5	NCAPD3
	FAM214A	NDC80
	FAM241B	NECTIN4
	FAM43A	NEU3
	FAM49A	NFKB1
	FAM78A	NFKB2
	FAM83G	NFKBIA
	FAM83H	NFKBIZ
	FAT1	NFYA
	FBRS	NFYB
	FBXO32	NGF
	FERMT1	NLRC5
	FGF12	NMB
	FGF13	NMNAT2
	FGF2	NNMT
	FILIP1	NOD2
	FLT3LG	NOL6
	FMO5	NOX4
	FNDC3A	NR1D1
	FOSL1	NR4A2
	FOSL2	NTRK2
	FOXO1	NUF2
	FOXP2	NUFIP2
	FOXRED2	NUSAP1
	FREM2	OLIG1
	FRMD4B	OLIG2
	FRMD6	OLR1
	FRMPD3	ONECUT1
	FRRS1	ORMDL1
	FRS2	OTUD1
	FST	PAMR1
	FYB1	PAPOLG
	FYN	PAPPA
	GABBR2	PARP14
	GABRA1	PARP8
	GALNT10	PARPBP
	GALNT16	PCDH17
	GALNT3	PCDH7
	GAPDHS	PCSK1
	GBP5	PCSK6
	GBP6	PDE4B
	GCH1	PDE8A
	GCNT1	PDLIM3
	GDF15	PELI1
	GDNF	PHC3
	GDPD5	PHEX
	GEM	PHTF2
	GFRA1	PI15
	GJA10	PIF1
	GJC1	PIP5K1A
	GLIS2	PISD
	GLIS3	PKDCC
	GNAI1	PKLR
	GPHN	PKP2
	GPR137B	PLAGL2
	GPR63	PLCG2
	GPR68	PLCXD2
	GPR83	PLEKHG1
	GPR84	PLK1
	GPRASP2	PLK4
	GPX3	PLXDC2
	GRAMD4	PLXNC1
	GRAP2	PNRC1
	GRB14	POU2F1
	GREM1	PPP1R13B
	GRHL1	PPP1R15A
	GRK3	PPP1R3F
	GRK4	PPP1R9A
	GSAP	PRADC1
	GSDMD	PRDM16
	GTF2A1L	PRICKLE1
	GUCY1A2	PRKCB
	H6PD	PRRX1
	HAPLN4	PRSS35
	HDX	PSEN1
	HEATR9	PSRC1
	HECTD4	PTCH2
	HECW1	PTGER4
	HELZ2	PTGES
	HES6	PTGS2
	HIST1H1C	R3HCC1L
	HIVEP1	RAB33B
	HIVEP2	RAD54L2
	HJV	RASGEF1B
	HK2	RASGRP2
	HLA-DQB2	RASSF1
	HLA-DRB1	RBPJ
	HOXA1	RC3H1
	HPGD	RCAN1
	HPSE	RECQL5
	HRH2	REL
	HS6ST2	RELB
	HSD11B1	RFX5
	ICAM1	RHBDD1
	ICAM5	RHNO1
	IDO1	RICTOR
	IDO2	RND1
	IFI35	RNF19B
	IFI44L	RNF44
	IFIH1	RORA
	IFIT1	RPS6KA5
	IFIT2	RSPO3
	IFIT3	RTP4
	IFNLR1	RTTN
	IFRD1	RUBCN
	IGDCC4	RUNX1
	IGFBP3	RXFP1
	IGSF10	RYBP
	IGSF9B	SAA1
	IKBKE	SAMD4A
	IL15	SAMD8
	IL15RA	SBNO2
	IL16	SCAI
	IL1A	SCN3A
	IL23A	SDK1
	IL27RA	SERINC5
	IL2RG	SERPING1
	IL34	SESN2
	IL4I1	SGIP1
	IL6	SGO1
	IL7R	SGPL1
	INA	SH3PXD2B
	INAVA	SHISAL1
	IRAK3	SHTN1
	IRF1	SIRT1
	ISG20	SLC10A6
	ITGA10	SLC16A6
	ITGB8	SLC16A7
	ITPKB	SLC24A5
	ITPKC	SLC25A25
	JADE3	SLC2A3
	JAK2	SLC35A1
	JUNB	SLC35D1
	KAZN	SLC36A1
	KBTBD12	SLC39A14
	KCNA1	SLC3A2
	KCND1	SLC41A1
	KCNG3	SLC4A10
	KCNH1	SLC7A1
	KCNH4	SLC7A11
	KCNJ2	SLC7A5
	KCNJ8	SLC9A7
	KCNK5	SLCO4A1
	KCTD16	SMPDL3A
	KDM6B	SNAP91
	KDM7A	SNCAIP
	KIAA1324	SNTB1
	KIAA1549	SNX16
	KIAA1755	SOAT1
	KIF1A	SOCS4
	KIF26B	SOCS7
	KLF10	SORCS1
	KLF9	SOS2
	KLHL21	SPRY4
	KLHL29	SRFBP1
	KLHL32	SRGN
	KMT2A	SRMS
	L3MBTL4	STK17B
	LAMA4	STX11
	LAP3	SUSD6
	LCN2	SYDE2
	LFNG	SYNE1
	LIF	SYNJ1
	LIPG	SYTL2
	LMO4	SZT2
	LONRF1	TAF4B
	LPAR1	TBX2
	LPAR6	TCIM
	LRCH1	TCTEX1D4
	LRIG1	TEAD1
	LRMDA	TEC
	LRP11	TET2
	LRP6	TGFBR1
	LRRC8B	THAP5
	LRRTM2	TIMP3
	LUM	TLE2
	LUZP1	TM4SF20
	LVRN	TMC7
	LYSMD2	TMEM100
	MACF1	TMEM156
	MADCAM1	TMEM170B
	MAFF	TMEM176A
	MAG	TMEM176B
	MAGI2	TMEM246
	MAN2A2	TMEM250
	MAP1LC3C	TMEM255A
	MAP3K5	TMEM26
	MAP3K8	TMEM267
	MARCH.8	TMEM51
	MARCH.9	TMEM86A
	MARCKSL1	TNFAIP3
	MARK1	TNFSF10
	MB21D2	TNFSF15
	MCOLN3	TNKS
	MDGA1	TOP2A
	MDM2	TPX2
	MED12L	TRA2A
	MEF2A	TRAF1
	MEOX2	TRAF2
	MFSD2A	TRAF3
	MFSD9	TRAPPC6B
	MGLL	TRIB3
	MGST1	TRIM36
	MID2	TRIM59
	MINDY2	TRIM66
	MLLT3	TSC22D2
	MLNR	TSC22D3
	MMD	TXNIP
	MMP1	UBE2C
	MMP13	UBE2S
	MMP15	UBR4
	MMP2	UBR5
	MMP3	UGCG
	MMP9	UMAD1
	MOB3B	USF3
	MOCOS	USP31
	MORN3	USP32
	MOXD1	USP54
	MREG	VASH2
	MST1R	VAV3
	MSX1	VDR
	MSX2	VEGFA
	MT-CYB	VEZF1
	MT2A	VGF
	MTSS1	VGLL4
	MTUS1	VWA5A
	MX1	VWCE
	MX2	VXN
	MXRA5	WDFY4
	MYCL	WDPCP
	N4BP3	WIPF2
	NATD1	WISP2
	NBEA	WNK1
	NBL1	XDH
	NCF1	XKR5
	NCKAP5	XYLT1
	NDRG2	YARS2
	NDST2	YPEL2
	NEDD4L	YTHDF3
	NEDD9	ZBTB20
	NEGR1	ZBTB25
	NETO2	ZBTB5
	NEU3	ZC3H12A
	NEURL3	ZC3H12C
	NFE2L3	ZC3H6
	NFKB1	ZC3H8
	NFKB2	ZDHHC14
	NFKBIA	ZDHHC15
	NFKBIB	ZEB2
	NGF	ZFAND4
	NLRC5	ZFHX2
	NMB	ZFHX4
	NMNAT2	ZFP36
	NMUR2	ZFP36L1
	NOD2	ZFP37
	NOX1	ZFYVE16
	NPAS2	ZFYVE27
	NPC1	ZHX1
	NPHS2	ZMAT3
	NR1H3	ZNF697
	NRP2	ZNF699
	NTN1	ZNF790
	NTNG2	ZNF800
	NTRK2	ZSWIM4
	OASL	ZSWIM6
	OLFML2B	ZUP1
	OLR1
	ORAI1
	OSBPL3
	P2RX2
	P2RX7
	PALLD
	PAMR1
	PAPLN
	PAPPA
	PARD6B
	PARP14
	PARP15
	PARP8
	PAX1
	PAX8
	PCBD1
	PCDHA6
	PCDHB15
	PCSK1
	PCSK6
	PDE11A
	PDE4B
	PDE4D
	PDE8A
	PDGFRB
	PDLIM4
	PDPN
	PELI1
	PHACTR1
	PHETA1
	PHEX
	PHLDB2
	PHLDB3
	PHTF2
	PI15
	PI3
	PIANP
	PIDD1
	PIEZO2
	PIK3CB
	PIK3IP1
	PITPNC1
	PIWIL2
	PKIB
	PKP2
	PLB1
	PLCG2
	PLCXD2
	PLEKHA1
	PLEKHA2
	PLEKHA8
	PLEKHG1
	PLEKHH1
	PLK2
	PLPP4
	PLSCR4
	PNPLA3
	PNRC1
	POSTN
	PPFIA2
	PPP1R15A
	PPP1R26
	PPP2R2B
	PRADC1
	PRIMA1
	PRKCB
	PROX1
	PRR16
	PRRX1
	PSEN1
	PSMB8
	PSMB9
	PSME2
	PTGER4
	PTGES
	PTGFR
	PTGS2
	PTPN12
	PTPN14
	PTPN5
	PTPRF
	RAB20
	RAB29
	RAB6B
	RALGAPA2
	RAPH1
	RARB
	RARRES3
	RASGRP2
	RASL10B
	RASL11B
	RASSF5
	RASSF6
	RBM11
	RBSN
	RCAN2
	RDH10
	REL
	RELA
	RELB
	RFTN1
	RFX5
	RGMA
	RGS16
	RGS20
	RGS3
	RHBDF2
	RHBDL2
	RHOJ
	RIPK2
	RND1
	RND3
	RNF144B
	RNF19A
	RNF2
	RNF213
	RNF44
	ROBO1
	RORA
	RRAD
	RSPO2
	RSPO3
	RTN1
	RTP4
	RUNX1
	RXFP1
	SAA1
	SAMHD1
	SBK1
	SBNO2
	SCD5
	SCG3
	SCUBE2
	SDK1
	SELE
	SEMA7A
	SERPINB9
	SERPING1
	SESN2
	SEZ6L
	SFMBT2
	SH3PXD2B
	SHANK2
	SHB
	SHISAL1
	SHROOM2
	SHTN1
	SLAMF8
	SLC11A2
	SLC12A7
	SLC16A2
	SLC16A6
	SLC16A7
	SLC22A4
	SLC25A16
	SLC25A23
	SLC25A29
	SLC27A1
	SLC2A6
	SLC2A9
	SLC30A3
	SLC31A1
	SLC31A2
	SLC35D1
	SLC38A4
	SLC39A14
	SLC39A8
	SLC46A2
	SLC47A1
	SLC4A4
	SLC4A5
	SLC5A3
	SLC7A1
	SLC7A11
	SLC8A3
	SLC9A7
	SLCO4A1
	SLCO5A1
	SMPDL3A
	SMTNL2
	SNN
	SNPH
	SNX10
	SOAT2
	SOD2
	SOX4
	SPP1
	SRCIN1
	SRGN
	SRSF12
	ST6GAL2
	STC1
	STEAP4
	STN1
	STON2
	STRA6
	STRBP
	STX11
	STXBP1
	SULF1
	SUSD1
	SUSD6
	SV2B
	SVIL
	SYDE2
	SYK
	SYN2
	SYTL2
	TAF4B
	TAL2
	TANK
	TAP1
	TAPBPL
	TBC1D1
	TBC1D16
	TBC1D22B
	TBC1D8
	TBC1D9
	TBX2
	TCF4
	TCIM
	TEC
	TESK2
	TFDP2
	TGFB2
	TGFBR1
	TGIF2
	THAP5
	THAP6
	TIFA
	TIMM22
	TIMP3
	TIMP4
	TJP1
	TKT
	TLR3
	TMEM140
	TMEM150B
	TMEM150C
	TMEM151B
	TMEM170B
	TMEM229B
	TMEM246
	TMEM253
	TMEM255A
	TMEM26
	TMEM51
	TMEM52
	TMEM62
	TMOD1
	TMPRSS7
	TNFAIP2
	TNFAIP3
	TNFAIP6
	TNFRSF11A
	TNFRSF11B
	TNFRSF14
	TNFSF10
	TNFSF13B
	TNFSF15
	TNFSF18
	TNFSF4
	TNIP1
	TNIP3
	TP53I11
	TPST1
	TRAF1
	TRAF2
	TRAF3
	TRAF3IP2
	TRANK1
	TRIM47
	TRIM6
	TRIM66
	TRPS1
	TSC22D3
	TSKS
	TSPAN15
	TSPAN9
	TTC23L
	TTC39B
	TXNIP
	UACA
	UGP2
	UGT8
	UNC5B
	UNC79
	USF3
	USP54
	VASH2
	VCAM1
	VDR
	VGLL4
	VSTM2L
	VWA2
	VWA5A
	VXN
	WBP1L
	WDFY4
	WNK2
	WNT5A
	XYLT1
	YDJC
	YES1
	ZBED8
	ZBTB1
	ZBTB34
	ZBTB46
	ZBTB5
	ZC3H12A
	ZDHHC14
	ZDHHC15
	ZEB2
	ZFAND4
	ZFHX2
	ZFHX3
	ZFYVE27
	ZHX1
	ZMAT1
	ZMAT3
	ZNF219
	ZNF280B
	ZNF423
	ZNF516
	ZNF800
	ZNF853
	ZNRF1
	ZSWIM4
	ZSWIM6

## Sheet: Supplementary Table 3
	Supplementary Table 3. Gene list downregulated in cADSCs by either TNF-α+IFN-γ priming or colitis-colon priming, and gene list commonly upregulated by both primings
	TNF-α+IFN-γ (371 genes)	Colitis-colon (489 genes)	Common (186 genes)
	AADAT	ABLIM3	ABLIM3
	ABCA8	ABRACL	ABRACL
	ABLIM3	ACAA1	AFDN
	ABRACL	ACAT2	ALDOC
	ACKR4	ACD	ALOX15B
	ADAMTS1	ACKR3	APBA2
	ADGRG1	ACOT7	APCDD1L
	AFDN	ACTL10	AQP1
	AGPAT2	ADAMTSL5	ARL4D
	AHRR	ADORA2B	AVPR1A
	ALDOC	AFDN	BCAM
	ALKBH7	AHSA1	BCL11B
	ALOX15B	ALDOC	BDH1
	ANAPC13	ALOX15B	BLVRB
	ANGPTL1	ALYREF	C11orf97
	ANK3	ANKRD35	C30H15orf39
	ANXA5	APBA2	C6H7orf50
	APBA2	APCDD1L	CA4
	APCDD1L	APLP2	CACNA2D2
	AQP1	AQP1	CADM1
	ARHGAP20	ARHGEF25	CAPN5
	ARL4D	ARL4A	CARD10
	ARRDC5	ARL4D	CAVIN1
	ARSI	ASB9	CBLC
	ASPN	ASPA	CD248
	AVPR1A	ATP5F1D	CELF2
	AXL	AVPR1A	CEP89
	BAALC	B3GAT2	CFAP45
	BCAM	BCAM	CHST8
	BCAS2	BCL11B	CLDN1
	BCL11B	BDH1	CLDN6
	BDH1	BEND3	CLEC3B
	BEND6	BIN1	CMKLR1
	BLVRB	BLVRB	CNN2
	C11orf97	BMP4	CNRIP1
	C30H15orf39	BVES	CPLX2
	C6H7orf50	C11orf97	CRIP1
	CA2	C15H1orf50	CRIP2
	CA4	C26H22orf39	CRISPLD2
	CACNA2D2	C30H15orf39	CTSZ
	CADM1	C6H7orf50	DBI
	CAPN5	CA4	DBNDD2
	CARD10	CACNA2D2	DCXR
	CAVIN1	CADM1	DEF6
	CBLC	CALHM2	DHRS13
	CCDC148	CAPN5	DHRS3
	CD248	CARD10	DMD
	CD3EAP	CARMIL1	EEF2K
	CD55	CAVIN1	ELN
	CDC42EP1	CBLC	ENSCAFT00000000986
	CDH2	CBR3	ENSCAFT00000005066
	CDH6	CCDC102A	ENSCAFT00000006030
	CELF2	CCDC57	ENSCAFT00000007394
	CEP89	CCDC8	ENSCAFT00000011689
	CFAP45	CCL14	ENSCAFT00000020491
	CHST8	CD248	ENSCAFT00000021687
	CISH	CD34	ENSCAFT00000023318
	CLBA1	CD9	ENSCAFT00000029035
	CLDN1	CDC37	ENSCAFT00000030391
	CLDN6	CDC42EP2	ENSCAFT00000036760
	CLEC11A	CDCA7L	ENSCAFT00000043103
	CLEC3B	CDK2AP1	ENSCAFT00000043120
	CLIC1	CDR2L	ENSCAFT00000044449
	CMKLR1	CELF2	ENSCAFT00000045378
	CNN2	CEP89	ENSCAFT00000045449
	CNRIP1	CFAP45	ENSCAFT00000045692
	CPLX2	CHAF1B	ENSCAFT00000045826
	CRABP2	CHCHD7	ENSCAFT00000046126
	CRIP1	CHMP2A	ENSCAFT00000046268
	CRIP2	CHST12	ENSCAFT00000047086
	CRISPLD2	CHST8	ENSCAFT00000047943
	CSDC2	CHST9	EPB41L4B
	CTHRC1	CHTF18	EPHB1
	CTSZ	CLDN1	EPHB2
	CTXN1	CLDN6	ERH
	CYB561	CLEC14A	EXOC3L2
	CYP1B1	CLEC3B	EZR
	DBI	CMKLR1	FABP3
	DBNDD2	CNN2	FAM131C
	DCXR	CNRIP1	FAM81A
	DEF6	COL7A1	FBN3
	DHRS13	CPLX2	FIGNL1
	DHRS3	CRIP1	FOXF2
	DHTKD1	CRIP2	GADD45GIP1
	DMD	CRISPLD2	GALNT12
	DNAAF1	CRYL1	GALNT6
	DNAAF3	CSGALNACT1	GAS1
	DNPH1	CTNNBIP1	GAS8
	DOK6	CTSZ	GCDH
	DYNLRB2	DBI	GJB3
	EEF2K	DBNDD2	GJB5
	EFCAB1	DCXR	GLI1
	EFEMP1	DEF6	GMPPB
	EFHC1	DEK	GMPR
	ELN	DHDDS	GPS2
	ENSCAFT00000000216	DHRS13	HEXIM1
	ENSCAFT00000000849	DHRS3	HEY1
	ENSCAFT00000000986	DKK1	HINT2
	ENSCAFT00000003298	DLEC1	HMOX1
	ENSCAFT00000004266	DLL1	HNRNPA3
	ENSCAFT00000005066	DMAC2	HR
	ENSCAFT00000006030	DMD	HRCT1
	ENSCAFT00000007394	DPF1	IFT43
	ENSCAFT00000010335	DUSP5	IGF2BP1
	ENSCAFT00000010734	EBNA1BP2	IGFBP6
	ENSCAFT00000011689	ECHDC3	IMPA2
	ENSCAFT00000016864	EEF2K	INPP4B
	ENSCAFT00000020097	EGFLAM	ITGA7
	ENSCAFT00000020491	ELN	KAZALD1
	ENSCAFT00000021687	ENSCAFT00000000986	KCNJ4
	ENSCAFT00000023318	ENSCAFT00000002517	KCTD12
	ENSCAFT00000025831	ENSCAFT00000002623	KCTD17
	ENSCAFT00000026765	ENSCAFT00000005066	KLHL34
	ENSCAFT00000026943	ENSCAFT00000005387	LDLRAD3
	ENSCAFT00000029035	ENSCAFT00000005670	LGR4
	ENSCAFT00000030391	ENSCAFT00000006030	LMO3
	ENSCAFT00000031002	ENSCAFT00000006371	LRFN4
	ENSCAFT00000036760	ENSCAFT00000007394	LRRC73
	ENSCAFT00000038098	ENSCAFT00000010007	LRRC8E
	ENSCAFT00000043103	ENSCAFT00000011098	MAD1L1
	ENSCAFT00000043120	ENSCAFT00000011300	MAP3K6
	ENSCAFT00000044449	ENSCAFT00000011689	MEA1
	ENSCAFT00000044682	ENSCAFT00000012530	METRNL
	ENSCAFT00000045378	ENSCAFT00000013992	MGST3
	ENSCAFT00000045421	ENSCAFT00000017006	MTMR11
	ENSCAFT00000045449	ENSCAFT00000018533	MYOCD
	ENSCAFT00000045692	ENSCAFT00000020218	NDUFA4L2
	ENSCAFT00000045826	ENSCAFT00000020491	NES
	ENSCAFT00000045867	ENSCAFT00000020890	NOTCH1
	ENSCAFT00000045910	ENSCAFT00000021687	NYNRIN
	ENSCAFT00000046126	ENSCAFT00000021788	OBSCN
	ENSCAFT00000046268	ENSCAFT00000022042	OCIAD2
	ENSCAFT00000046548	ENSCAFT00000022898	OGN
	ENSCAFT00000047001	ENSCAFT00000023318	OLFML2A
	ENSCAFT00000047086	ENSCAFT00000026806	PAFAH1B3
	ENSCAFT00000047943	ENSCAFT00000028902	PALM3
	ENSCAFT00000048761	ENSCAFT00000028921	PCDH12
	ENSCAFT00000049575	ENSCAFT00000029035	PFDN6
	ENSCAFT00000049725	ENSCAFT00000029484	PITX2
	EPB41L4B	ENSCAFT00000030391	PLA2R1
	EPHA3	ENSCAFT00000030775	PLD4
	EPHB1	ENSCAFT00000031417	PLEKHG4
	EPHB2	ENSCAFT00000032391	POPDC3
	ERH	ENSCAFT00000032458	PPARG
	EXOC3L2	ENSCAFT00000036193	PPL
	EZR	ENSCAFT00000036760	PRAG1
	FABP3	ENSCAFT00000043103	PRR33
	FAM131C	ENSCAFT00000043120	PRSS23
	FAM46A	ENSCAFT00000043979	PSMB6
	FAM78B	ENSCAFT00000044092	RAB3IL1
	FAM81A	ENSCAFT00000044135	RANGRF
	FBLN7	ENSCAFT00000044449	RASD2
	FBN3	ENSCAFT00000044771	RCOR2
	FGF5	ENSCAFT00000045030	ROMO1
	FGF7	ENSCAFT00000045378	RUFY1
	FHL2	ENSCAFT00000045449	SARDH
	FIGNL1	ENSCAFT00000045612	SEC61G
	FLNC	ENSCAFT00000045692	SELENBP1
	FOXF2	ENSCAFT00000045826	SEMA3A
	FREM1	ENSCAFT00000046126	SEMA3B
	GADD45GIP1	ENSCAFT00000046220	SEMA4D
	GALK1	ENSCAFT00000046268	SIX1
	GALNT12	ENSCAFT00000046884	SLC27A3
	GALNT6	ENSCAFT00000047086	SMIM1
	GAS1	ENSCAFT00000047943	SNAI2
	GAS8	ENSCAFT00000048383	SNX21
	GATA3	ENSCAFT00000048396	SPINK5
	GCAT	ENSCAFT00000049129	SPNS3
	GCDH	ENSCAFT00000049557	SPSB4
	GJB3	ENSCAFT00000050040	SRM
	GJB5	ENSCAFT00000050111	SSC5D
	GLI1	EPB41L4B	SSSCA1
	GMPPB	EPHB1	STAC2
	GMPR	EPHB2	TBX5
	GPR156	ERH	TBXA2R
	GPS2	ESYT1	TCTN2
	HAPLN1	EXOC3L2	TFAP4
	HCFC1R1	EXOSC4	TMSB10
	HEXIM1	EXOSC5	TPPP3
	HEY1	EZR	TRIB2
	HINT2	FABP3	TRIL
	HMGB3	FAM129B	TRIOBP
	HMOX1	FAM131C	UCP2
	HNRNPA3	FAM217B	VSTM4
	HPCAL1	FAM46B	ZNF395
	HR	FAM81A	ZYX
	HRCT1	FASN
	HTRA3	FBN3
	IFT22	FCMR
	IFT43	FDFT1
	IGF2BP1	FGFR3
	IGFBP4	FHL3
	IGFBP5	FHOD1
	IGFBP6	FIGNL1
	IL18R1	FLI1
	IL1RL1	FMN2
	IL33	FMNL1
	IMPA2	FOXF2
	INPP4B	GADD45G
	IQCK	GADD45GIP1
	IQUB	GALNT12
	ITGA7	GALNT6
	ITGB3	GAP43
	JUND	GAS1
	KAZALD1	GAS7
	KCNE4	GAS8
	KCNJ4	GCDH
	KCNQ2	GINS2
	KCTD12	GINS4
	KCTD17	GJB3
	KHK	GJB5
	KLHL34	GLI1
	KTI12	GLT1D1
	LBH	GLUL
	LDB2	GMPPB
	LDLRAD3	GMPR
	LGALS1	GNAZ
	LGALS3	GPKOW
	LGR4	GPS2
	LGR6	GREM2
	LMNB1	GRIA1
	LMO3	GRIA3
	LMO7	GSC
	LMX1A	GSTO1
	LNX1	HDHD3
	LRFN4	HELLS
	LRRC73	HEXIM1
	LRRC8E	HEY1
	MAD1L1	HINT2
	MAMDC2	HMGA1
	MAP3K6	HMGCR
	MEA1	HMOX1
	MED11	HNRNPA3
	MEDAG	HOXB5
	MEST	HOXB8
	METRNL	HR
	MFAP2	HRCT1
	MGST3	HSCB
	MMP19	HSPB1
	MORN2	HSPH1
	MPIG6B	ID3
	MRC2	IDH2
	MROH8	IDO1
	MTMR11	IFT43
	MYOCD	IGF2BP1
	NCAM1	IGFBP6
	NDUFA4L2	IGSF9
	NES	IL34
	NFATC4	ILDR2
	NIPAL2	IMPA2
	NNAT	INF2
	NOG	INPP4B
	NOTCH1	INSIG1
	NPR2	IQCJ-SCHIP1
	NPTX1	ISYNA1
	NT5C	ITGA7
	NTHL1	ITPR3
	NYNRIN	JAG1
	OBSCN	JAKMIP2
	OCIAD2	KAT8
	ODF3L1	KAZALD1
	OGN	KCNH3
	OLFML2A	KCNJ4
	OPA3	KCNK6
	OSR1	KCTD12
	OSR2	KCTD17
	OSTF1	KIAA1671
	P4HA3	KIF7
	PAFAH1B3	KLHL34
	PALM3	KLK4
	PARP3	KMT5C
	PC	LAG3
	PCBP3	LAMTOR4
	PCDH12	LAYN
	PDE3A	LDLRAD3
	PDGFRA	LFNG
	PDLIM1	LGR4
	PEG10	LIN7B
	PFDN6	LMO3
	PGRMC2	LOXL1
	PIM1	LRFN4
	PITX2	LRRC27
	PLA2R1	LRRC46
	PLD4	LRRC59
	PLEKHF1	LRRC73
	PLEKHG4	LRRC8E
	PMM1	LRRN2
	PMVK	LSS
	POLR3G	LTBP4
	POPDC3	MAD1L1
	PPARG	MAGED1
	PPL	MAP1A
	PPP1R3E	MAP2K6
	PRAG1	MAP3K6
	PRELP	MAP4K2
	PREX2	MBOAT2
	PRR33	MCF2L
	PRSS23	MCM2
	PRSS53	MCM3
	PSMB6	MCM4
	PTK2B	MCM5
	PTPRD	ME3
	RAB3IL1	MEA1
	RALGPS2	MEOX1
	RANGRF	MET
	RASD2	METRNL
	RASL11A	MGAT3
	RCOR2	MGST3
	RIT2	MICAL1
	ROMO1	MME
	RPL22L1	MRAP2
	RUFY1	MRPL10
	RXRG	MSH2
	SARDH	MSH6
	SAT2	MTMR11
	SATB1	MUC20
	SCN8A	MUTYH
	SDC1	MXD4
	SEC61G	MYOCD
	SELENBP1	NARF
	SEMA3A	NAT9
	SEMA3B	NCBP2
	SEMA4D	NDUFA4L2
	SERPINE2	NDUFS3
	SHOX2	NECAB3
	SIX1	NEIL2
	SLC14A1	NES
	SLC27A3	NHEJ1
	SLC9A3R2	NOTCH1
	SMIM1	NPM3
	SMOC1	NUAK2
	SNAI2	NUDT18
	SNRPD1	NUP93
	SNX21	NYNRIN
	SPA17	OBSCN
	SPINK5	OCIAD2
	SPNS3	OGN
	SPRY2	OLFML2A
	SPSB4	PAFAH1B3
	SRM	PALM3
	SSC5D	PAQR4
	SSSCA1	PARP2
	STAC2	PCBP1
	SYT4	PCDH12
	TBC1D8B	PDLIM2
	TBX5	PDXP
	TBXA2R	PFDN6
	TCTN2	PFN1
	TFAP4	PGP
	TIMM10	PHYHIPL
	TLX2	PIR
	TM4SF1	PITX2
	TMSB10	PLA2G15
	TPPP3	PLA2R1
	TRAPPC2L	PLCD1
	TRIB2	PLD4
	TRIL	PLEC
	TRIOBP	PLEKHG4
	TSPAN18	PLIN3
	TTC12	PNKD
	UCHL1	POPDC3
	UCP2	PPARG
	UQCRB	PPIH
	VCL	PPL
	VGLL2	PRAG1
	VSTM4	PRDM11
	WDR4	PRDX1
	ZMAT2	PRKCD
	ZNF395	PRR33
	ZNF771	PRSS23
	ZYX	PSMB6
		PTER
		PTN
		RAB20
		RAB3IL1
		RANGRF
		RASD2
		RCOR2
		RGS9BP
		RIBC1
		RMI2
		ROMO1
		RPA2
		RPUSD3
		RRBP1
		RUFY1
		S100A13
		S100A4
		S100A6
		SAMD1
		SARDH
		SCN4B
		SEC16B
		SEC61B
		SEC61G
		SELENBP1
		SELENOS
		SEMA3A
		SEMA3B
		SEMA3D
		SEMA4D
		SEMA7A
		SEPT.5
		SEPT.6
		SH3D21
		SH3GL3
		SIGIRR
		SIX1
		SLBP
		SLC27A3
		SLC35F2
		SLC40A1
		SLC43A1
		SLC9A3R1
		SMARCD3
		SMIM1
		SNAI2
		SNX21
		SOX9
		SPAG7
		SPATA17
		SPICE1
		SPINK5
		SPNS3
		SPR
		SPSB4
		SQLE
		SRM
		SRRT
		SRSF2
		SSC5D
		SSSCA1
		STAC2
		STK32B
		STX4
		SUMO2
		SUSD2
		SYNE3
		SYT7
		TADA3
		TBCC
		TBX5
		TBXA2R
		TCAF1
		TCHP
		TCTN2
		TFAP4
		TMEM102
		TMEM121
		TMEM164
		TMEM214
		TMSB10
		TNFAIP8
		TNIP2
		TP73
		TPBG
		TPPP3
		TRAF5
		TRERF1
		TREX2
		TRIB2
		TRIL
		TRIM7
		TRIOBP
		TSKS
		TSKU
		TSPOAP1
		TTC21B
		TTC39C
		TUBB2A
		UBXN1
		UCP2
		UNG
		UROD
		VSIR
		VSTM4
		WARS2
		WDR76
		WNT2
		WT1
		YIF1A
		ZFYVE21
		ZNF23
		ZNF395
		ZNF483
		ZNF672
		ZNF704
		ZW10
		ZYX

## Sheet: Supplementary Table 4
	Supplementary Table 4. Pathways associated with gene sets that are specifically or commonly upregulated by each priming condition, based on the Molecular Signatures Database (MSigDB) hallmark gene sets
	Group	Gene set	ID	Count	GeneRatio	BgRatio	pvalue	p.adjust	qvalue	Description	GeneSymbol
	Common (264 genes)	TNFa signaling via NFkB	M5890	40	0.366972	187/4153	1.62022e-27	6.8049e-26	4.77537e-26	Genes regulated by NF-kB in response to TNF [GeneID=7124].	ATF3/BCL6/BHLHE40/BIRC3/BTG2/CCL2/CCL5/CD83/CFLAR/CSF1/EGR2/F3/FOSL1/FOSL2/GCH1/GEM/IL15RA/IL6/IRF1/JUNB/KDM6B/KLF10/KLF9/LIF/MAFF/NFKB1/NFKB2/NFKBIA/OLR1/PDE4B/PNRC1/PPP1R15A/PTGER4/PTGS2/REL/RELB/SLC16A6/TNFAIP3/TRAF1/ZC3H12A
		Inflammatory response	M5932	25	0.229358	193/4153	9.7184e-12	2.04086e-10	1.43219e-10	Genes defining inflammatory response.	BDKRB1/BTG2/CALCRL/CCL2/CCL5/CSF1/CXCL8/F3/GCH1/IL15RA/IL6/IRF1/KCNJ2/LIF/NFKB1/NFKBIA/NOD2/OLR1/PDE4B/PSEN1/PTGER4/RTP4/SLC7A1/TNFSF10/TNFSF15
		Interferon gamma response	M5913	22	0.201835	178/4153	5.33562e-10	7.46987e-09	5.24202e-09	Genes up-regulated in response to IFNG [GeneID=3458].	C1R/C1S/CCL2/CCL5/CD274/GBP6/GCH1/IL15RA/IL6/IRF1/NFKB1/NFKBIA/NLRC5/PARP14/PDE4B/PELI1/PTGS2/RTP4/SERPING1/TNFAIP3/TNFSF10/TXNIP
		Apoptosis	M5902	13	0.119266	151/4153	0.000132174	0.00138782	0.000973911	Genes mediating programmed cell death (apoptosis) by activation of caspases.	ATF3/BIRC3/BTG2/CFLAR/CYLD/GCH1/IL6/IRF1/MMP2/PSEN1/TIMP3/TNFSF10/TXNIP
		Complement	M5921	13	0.119266	182/4153	0.000829831	0.00697058	0.00489163	Genes encoding components of the complement system, which is part of the innate immune system.	C1R/C1S/CCL5/F3/IL6/IRF1/MAFF/MMP13/OLR1/PHEX/PSEN1/SERPING1/TNFAIP3
		KRas signaling up	M5953	12	0.110092	191/4153	0.00391934	0.0274354	0.0192529	Genes up-regulated by KRAS activation.	BIRC3/HSD11B1/IL2RG/LIF/MMP9/NGF/PPP1R15A/PRRX1/PTGS2/TNFAIP3/TRAF1/VWA5A
		Interferon alpha response	M5911	7	0.0642202	84/4153	0.00607587	0.0347078	0.0243563	Genes up-regulated in response to alpha interferon proteins.	C1S/CSF1/IRF1/LPAR6/PARP14/RTP4/TXNIP
		Coagulation	M5946	9	0.0825688	130/4153	0.00661101	0.0347078	0.0243563	Genes encoding components of blood coagulation system; also up-regulated in platelets.	C1R/C1S/F3/MAFF/MMP2/MMP9/OLR1/SERPING1/TIMP3
	TNF-α+IFN-γ (693 genes)	Interferon gamma response	M5913	39	0.182243	178/4153	1.41895e-15	6.52716e-14	5.37707e-14	Genes up-regulated in response to IFNG [GeneID=3458].	B2M/BATF2/BST2/CASP7/CCL7/CD40/CD74/CDKN1A/CIITA/CXCL10/DHX58/DLA-DMA/HELZ2/ICAM1/IDO1/IFI35/IFI44L/IFIH1/IFIT2/IFIT3/IL15/ISG20/JAK2/LAP3/LYSMD2/MX1/MX2/OASL/PSMB8/PSMB9/PSME2/RIPK2/RNF213/SAMHD1/SOD2/TAP1/TNFAIP2/TNFAIP6/VCAM1
		Interferon alpha response	M5911	24	0.11215	84/4153	1.44906e-12	3.33283e-11	2.74558e-11	Genes up-regulated in response to alpha interferon proteins.	B2M/BATF2/BST2/CCRL2/CD74/CXCL10/DHX58/HELZ2/IFI35/IFI44L/IFIH1/IFIT2/IFIT3/IL15/ISG20/LAP3/MX1/OASL/PSMB8/PSMB9/PSME2/RIPK2/TAP1/TMEM140
		Inflammatory response	M5932	30	0.140187	193/4153	2.62239e-08	4.021e-07	3.31249e-07	Genes defining inflammatory response.	ABCA1/BST2/CCL17/CCL20/CCL7/CCRL2/CD40/CD70/CDKN1A/CX3CL1/CXCL10/ICAM1/IL15/IL1A/IL7R/ITGB8/LPAR1/P2RX7/PDPN/RELA/RGS16/RIPK2/RNF144B/SELE/SLC11A2/SLC31A1/SLC31A2/SLC4A4/TLR3/TNFAIP6
		TNFa signaling via NFkB	M5890	26	0.121495	187/4153	2.25729e-06	2.59589e-05	2.13849e-05	Genes regulated by NF-kB in response to TNF [GeneID=7124].	ABCA1/B4GALT5/BMP2/CCL20/CCRL2/CDKN1A/CXCL10/DRAM1/ICAM1/IFIH1/IFIT2/IL1A/IL23A/IL7R/MAP3K8/PLK2/RELA/RIPK2/SLC2A6/SNN/SOD2/TANK/TAP1/TNFAIP2/TNFAIP6/TNIP1
		Allograft rejection	M5950	22	0.102804	182/4153	0.000128743	0.00118444	0.000975737	Genes up-regulated during transplant rejection.	ACHE/B2M/BCL10/CCL7/CD40/CD74/CTSS/DLA-DMA/DLA-DMB/DLA-DRA/EGFR/FYB1/GCNT1/ICAM1/IL15/IL16/IL27RA/JAK2/RIPK2/TAP1/TGFB2/TLR3
		Apoptosis	M5902	16	0.0747664	151/4153	0.00433014	0.0331978	0.0273483	Genes mediating programmed cell death (apoptosis) by activation of caspases.	BCL10/BMP2/CASP7/CDKN1A/CLU/ERBB3/GPX3/IL1A/ISG20/LUM/NEDD9/PDGFRB/RELA/SOD2/TAP1/TGFB2
		Complement	M5921	18	0.0841121	182/4153	0.0053049	0.0344696	0.028396	Genes encoding components of the complement system, which is part of the innate immune system.	C3/CASP7/CDA/CLU/CP/CPM/CTSH/CTSS/DGKH/ERAP2/FYN/JAK2/L3MBTL4/LAP3/MMP15/PSMB9/RBSN/SCG3
		Angiogenesis	M5944	6	0.0280374	33/4153	0.00599471	0.0344696	0.028396	Genes up-regulated during formation of blood vessels (angiogenesis).	KCNJ8/LUM/MSX1/POSTN/SPP1/STC1
	Colitis-colon (364 genes)	G2M checkpoint	M5901	21	0.201923	196/4153	8.01266e-09	3.36532e-07	2.95203e-07	Genes involved in the G2/M checkpoint, as in progression through the cell division cycle.	AURKA/CCNA2/CDK1/CDKN3/CENPA/CENPE/E2F2/FBXO5/KIF2C/KNL1/MYC/NDC80/NUSAP1/PLK1/PLK4/RPS6KA5/SLC7A5/TOP2A/TPX2/UBE2C/UBE2S
		Mitotic spindle	M5893	19	0.182692	197/4153	2.53196e-07	5.31711e-06	4.66413e-06	Genes important for mitotic spindle assembly.	AKAP13/ANLN/AURKA/CDK1/CENPE/DOCK4/ECT2/EPB41/FBXO5/FGD4/FGD6/KIF2C/NDC80/NUSAP1/PIF1/PLK1/RICTOR/TOP2A/TPX2
		TNFa signaling via NFkB	M5890	16	0.153846	187/4153	1.21475e-05	0.000170065	0.00014918	Genes regulated by NF-kB in response to TNF [GeneID=7124].	BTG1/EGR1/FOS/GADD45A/HBEGF/IER5/JUN/KLF6/MXD1/MYC/NR4A2/RCAN1/RNF19B/SLC2A3/VEGFA/ZFP36
		E2F targets	M5925	14	0.134615	197/4153	0.000333525	0.00350201	0.00307194	Genes encoding cell cycle related targets of E2F transcription factors.	AURKA/BUB1B/CDK1/CDKN3/CENPE/DEPDC1/HMGB2/KIF18B/KIF2C/MYC/PLK1/PLK4/TOP2A/UBE2S
		Hypoxia	M5891	13	0.125	191/4153	0.00083397	0.00700535	0.00614504	Genes up-regulated in response to low oxygen levels (hypoxia).	BTG1/CCNG2/DDIT3/DTNA/FOS/HS3ST1/JUN/KLF6/PKLR/RBPJ/SLC2A3/VEGFA/ZFP36
		p53 pathway	M5939	12	0.115385	191/4153	0.00264446	0.0185112	0.0162379	Genes involved in p53 pathways and networks.	BTG1/DDIT3/FOS/GADD45A/HBEGF/IER5/JUN/MXD1/RNF19B/SLC3A2/TRIB3/ZFP36L1

## Sheet: Supplementary Table 5
	Supplementary Table 5. Pathways associated with gene sets that are specifically or commonly downregulated by each priming condition, based on the MSigDB hallmark gene sets
	Group	Gene set	ID	Count	GeneRatio	BgRatio	pvalue	p.adjust	qvalue	Description	GeneSymbol
	Common (186 genes)	Estrogen response late	M5907	9	0.157895	190/4153	0.000969858	0.0349149	0.0326689	Genes defining late response to estrogen.	BLVRB/CACNA2D2/CHST8/DCXR/GJB3/HR/IMPA2/PRSS23/SEMA3B
	TNF-α+IFN-γ (185 genes)	Epithelial mesenchymal transition	M5930	9	0.160714	193/4153	0.000951088	0.0351903	0.0330378	Genes defining epithelial-mesenchymal transition, as in wound healing, fibrosis and metastasis.	CDH2/CDH6/CTHRC1/IGFBP4/ITGB3/LGALS1/MEST/SDC1/SERPINE2
	Colitis-colon (303 genes)	E2F targets	M5925	14	0.164706	197/4153	3.54521e-05	0.0016308	0.0014554	Genes encoding cell cycle related targets of E2F transcription factors.	DEK/GINS4/HELLS/HMGA1/MCM2/MCM3/MCM4/MCM5/MSH2/RPA2/SLBP/SRSF2/UNG/ZW10
		Cholesterol homeostasis	M5892	8	0.0941176	72/4153	9.10577e-05	0.00209433	0.00186908	Genes involved in cholesterol homeostasis.	ACAT2/CD9/FASN/FDFT1/HMGCR/JAG1/LSS/SQLE
		Notch signaling	M5903	4	0.0470588	30/4153	0.00298495	0.0457692	0.0408466	Genes up-regulated by activation of Notch signaling.	DLL1/JAG1/LFNG/WNT2
